# Supplementary material for: Transcriptional Abnormalities of Hamstring Muscle Contractures in Children with Cerebral Palsy
Source: PLoS One. 2012 Aug 16;7(8):e40686. doi: 10.1371/journal.pone.0040686 (PMC3431909; doi:10.1371/journal.pone.0040686)
Supplement: Table S1 — A list of each gene that was significantly altered in CP. Gene_ID is affymetrix microarray spot ID. Ratio is expression ratio of CP to typically developing controls. P-values are listed for all 3 summarization algorithms used. (XLSX) [file pone.0040686.s001.xlsx]

## Sheet: Sup Table 1
Entrez Gene	Gene Symbol	Gene_ID	Ratio (CP/TD)	MAS5 p-value	RMA p-value	GCRMA p-value
4621	MYH3	205940_at|4621	6.13937	0.000108445	0.00227245	0.00515322
4837	NNMT	202237_at,202238_s_at|4837	4.70309	3.94539e-06	6.51607e-07	6.52061e-07
6347	CCL2	216598_s_at|6347	3.90167	4.18239e-05	2.94697e-05	0.000170325
25878	MXRA5	209596_at|25878	3.61406	0.0002056	9.84809e-05	0.000135775
871	SERPINH1	207714_s_at|871	3.56639	0.000559952	0.00028674	4.86682e-05
51673	TPPP3	218876_at|51673	3.30172	3.94539e-06	4.81226e-06	3.65395e-06
827	CAPN6	202965_s_at,202966_at,217387_at|827	3.29464	2.31767e-07	4.13879e-07	3.67134e-07
1958	EGR1	201693_s_at,201694_s_at|1958	3.26476	4.45079e-06	0.000270474	0.000279127
1277	COL1A1	202310_s_at,202311_s_at,202312_s_at,217430_x_at|1277	3.24854	2.94814e-05	4.16075e-05	2.7721e-05
80032	ZNF556	220709_at|80032	3.19669	0.000110668	0.000165867	6.345e-05
81578	COL21A1	208096_s_at|81578	3.16139	2.22868e-07	3.98738e-07	3.08335e-07
4969	OGN	218730_s_at|4969	2.96492	0.00485512	0.00120121	0.00224969
51330	TNFRSF12A	218368_s_at|51330	2.92103	0.00142463	0.000484546	0.000997172
11211	FZD10	219764_at|11211	2.83231	0.000113002	2.46441e-05	0.000111725
3491	CYR61	201289_at,210764_s_at|3491	2.79779	5.38817e-06	1.48811e-06	3.37779e-07
3039	HBA2///HBA1	204018_x_at,209458_x_at,211699_x_at,211745_x_at,214414_x_at,217414_x_at|3039	2.74928	0.00685508	0.00391333	0.00395813
3040	HBA2///HBA1	204018_x_at,209458_x_at,211699_x_at,211745_x_at,214414_x_at,217414_x_at|3040	2.74928	0.00685508	0.00391333	0.00395813
1281	COL3A1	201852_x_at,211161_s_at,215076_s_at|1281	2.74328	1.2031e-05	1.48894e-05	1.77093e-05
4856	NOV	204501_at,214321_at|4856	2.67156	0.000705507	0.000678613	0.000516887
27231	ITGB1BP3	221051_s_at|27231	2.59759	0.000108185	9.98648e-05	0.000140052
10409	BASP1	202391_at|10409	2.52316	3.48292e-06	3.94145e-07	0.000636778
7373	COL14A1	212865_s_at,216865_at,216866_s_at|7373	2.49487	3.86759e-05	0.000296997	6.59586e-05
79673	ZNF329	219765_at|79673	2.46474	3.40108e-09	2.9222e-06	0.000171078
1278	COL1A2	202403_s_at,202404_s_at|1278	2.3956	0.000238623	0.000214506	0.000203028
7130	TNFAIP6	206025_s_at,206026_s_at|7130	2.38095	1.91563e-05	6.83523e-05	4.25797e-05
6263	RYR3	206306_at|6263	2.37161	0.00344292	0.00347021	0.0039125
6424	SFRP4	204051_s_at,204052_s_at|6424	2.34279	0.00177164	0.00260213	0.00318769
7076	TIMP1	201666_at|7076	2.26462	5.21161e-06	4.11102e-06	1.54178e-06
7380	UPK3A	206771_at|7380	2.24885	0.00197094	0.00836737	0.00554024
56967	C14orf132	218820_at|56967	2.24779	0.000134351	3.3468e-05	0.000198495
4060	LUM	201744_s_at|4060	2.23059	0.000428059	0.000216516	0.00025724
26577	PCOLCE2	219295_s_at|26577	2.22472	0.000124345	9.84809e-05	0.000120333
6281	S100A10	200872_at|6281	2.21061	5.53784e-09	3.20217e-07	2.26269e-07
1839	HBEGF	203821_at,222076_at,38037_at|1839	2.20522	0.000750025	0.000205646	0.000283937
10234	LRRC17	205381_at|10234	2.20146	7.98414e-05	3.50243e-05	6.13969e-05
79979	TRMT2B	205238_at|79979	2.19561	2.33314e-08	3.68422e-09	5.56683e-09
54941	RNF125	207735_at|54941	2.18568	8.87728e-07	1.40671e-07	0.000130856
206358	SLC36A1	213119_at|206358	2.18274	0.00044508	5.83805e-05	0.00178063
654342	LOC654342	214110_s_at|654342	2.1813	0.00141346	5.64886e-05	8.97518e-05
1396	CRIP1	205081_at|1396	2.1728	0.00289889	0.000134103	0.00046556
2200	FBN1	202765_s_at,202766_s_at|2200	2.15377	3.90682e-05	3.15807e-05	3.14351e-05
2247	FGF2	204421_s_at,204422_s_at|2247	2.1209	6.67413e-06	0.000133899	0.00110487
8842	PROM1	204304_s_at|8842	2.11916	0.000479639	0.000215353	0.000225849
1490	CTGF	209101_at|1490	2.09277	0.00551342	0.00182198	0.00163665
4232	MEST	202016_at|4232	2.07848	0.000191803	5.84018e-05	7.74049e-05
5997	RGS2	202388_at|5997	2.07776	4.00696e-06	1.67143e-07	5.09724e-07
1289	COL5A1	203325_s_at,212488_at,212489_at|1289	2.06768	0.000213915	0.000130551	7.0587e-05
1290	COL5A2	221729_at,221730_at|1290	2.04518	9.35238e-05	0.000115218	6.20249e-05
7412	VCAM1	203868_s_at|7412	2.02988	0.000102149	2.03857e-06	0.000380871
3912	LAMB1	201505_at,211651_s_at|3912	2.00326	3.10946e-05	2.04712e-05	2.91022e-05
57538	ALPK3	214846_s_at|57538	1.99663	8.03876e-07	3.69537e-08	6.72986e-08
4147	MATN2	202350_s_at|4147	1.96446	0.00291907	0.000795627	0.000434841
4017	ENTPD4///LOXL2	202997_s_at,202998_s_at,202999_s_at|4017	1.95294	0.000551074	0.000378854	0.000722276
8788	DLK1	209560_s_at|8788	1.94867	0.00100822	0.000740933	0.0013814
3481	INS-IGF2///IGF2	202409_at,202410_x_at,210881_s_at|3481	1.94357	4.29157e-05	4.7107e-05	2.85257e-05
723961	INS-IGF2///IGF2	202409_at,202410_x_at,210881_s_at|723961	1.94357	4.29157e-05	4.7107e-05	2.85257e-05
1809	DPYSL3	201430_s_at,201431_s_at|1809	1.94123	5.97911e-05	1.5761e-05	1.77093e-05
5360	PLTP	202075_s_at|5360	1.93553	0.00646485	0.000330424	0.00722185
1282	COL4A1	211980_at,211981_at|1282	1.93086	0.000129296	0.000100789	0.000113379
4907	NT5E	203939_at|4907	1.91459	4.21311e-06	6.54446e-07	1.56693e-06
3486	IGFBP3	210095_s_at,212143_s_at|3486	1.91187	0.000156255	0.000181368	0.000147621
4313	MMP2	201069_at|4313	1.90233	2.98478e-05	2.5817e-05	4.43224e-05
54552	GNL3L	205010_at,217632_at,222109_at,46947_at|54552	1.90202	1.21439e-05	7.95665e-06	8.10277e-06
283298	OLFML1	217525_at|283298	1.90138	0.000146126	2.01608e-05	6.64887e-05
7846	TUBA1A	209118_s_at|7846	1.89087	1.53956e-06	2.94245e-06	1.03386e-05
84617	TUBB6	209191_at|84617	1.88771	4.0896e-06	1.48747e-06	1.74312e-06
11167	FSTL1	208782_at|11167	1.87944	6.72421e-05	1.80907e-05	2.1128e-05
929	CD14	201743_at|929	1.8722	4.07382e-06	9.72022e-08	1.65905e-07
4023	LPL	203548_s_at,203549_s_at|4023	1.86622	0.00201177	0.00156168	0.00250397
9020	MAP3K14	205192_at|9020	1.86065	7.10012e-07	0.000577514	0.0047565
5791	PTPRE	221840_at|5791	1.85572	3.09916e-05	1.75904e-05	3.32232e-05
81035	COLEC12	221019_s_at|81035	1.85414	2.03431e-05	6.41428e-06	6.65156e-06
5179	PENK	213791_at|5179	1.84954	0.000233458	0.000147603	0.000177663
7837	PXDN	212012_at,212013_at|7837	1.8487	0.000162808	0.000477991	0.000207304
4256	MGP	202291_s_at|4256	1.84713	0.000199536	0.000215647	0.000192515
2205	FCER1A	211734_s_at|2205	1.83914	0.000720178	0.00269953	0.000413553
1284	COL4A2	211964_at,211966_at|1284	1.83705	0.000591067	0.000163043	0.000211505
53353	LRP1B	219643_at|53353	1.83113	0.00340144	0.0019009	0.00198874
3078	CFHR1///CFH	215388_s_at|3078	1.82654	0.000298307	0.000643877	0.000825049
26509	MYOF	201798_s_at,211864_s_at,217518_at|26509	1.82494	1.17138e-05	0.000136123	3.73888e-05
9590	AKAP12	210517_s_at|9590	1.81895	0.000110594	0.000568007	0.000444427
6583	SLC22A4	205896_at|6583	1.81856	0.000233458	9.52106e-05	0.00154358
91851	CHRDL1	209763_at|91851	1.81508	0.000768431	0.000264256	0.000172676
595	CCND1	208711_s_at,208712_at|595	1.81283	0.00100083	3.62541e-05	7.61437e-05
2213	FCGR2B	210889_s_at|2213	1.81137	0.00948521	3.66328e-05	0.000568529
719	C3AR1	209906_at|719	1.8053	0.0041948	3.66251e-06	0.00141322
51778	MYOZ2	207148_x_at,211476_at,213782_s_at|51778	1.7907	0.000583009	0.00028674	0.000342863
22795	NID2	204114_at|22795	1.79064	0.00143018	0.000115853	9.7129e-05
23179	RGL1	209568_s_at|23179	1.79019	9.61315e-05	5.76801e-05	6.54556e-05
64328	XPO4	218479_s_at|64328	1.78634	0.00234885	0.00127333	0.00505742
23768	FLRT2	204358_s_at,204359_at|23768	1.78233	1.97499e-05	1.50183e-05	2.09405e-05
8642	DCHS1	218892_at,222101_s_at|8642	1.78133	1.74685e-05	3.55184e-05	1.92928e-05
2012	EMP1	201324_at,201325_s_at,213895_at|2012	1.78032	6.20064e-05	2.31165e-05	1.89205e-05
6659	SOX4	201416_at,201417_at,201418_s_at,213665_at,213668_s_at|6659	1.77543	0.000499924	0.00021138	0.000256924
9770	RASSF2	203185_at|9770	1.77263	0.000499373	0.000226666	0.00289374
2335	FN1	210495_x_at,211719_x_at,212464_s_at,214701_s_at,214702_at,216442_x_at|2335	1.77067	0.000773258	0.000407382	0.000381922
1292	COL6A2	209156_s_at,213290_at|1292	1.76959	5.2026e-05	2.83983e-05	1.87459e-05
80310	PDGFD	219304_s_at|80310	1.76852	0.000260784	0.000148419	0.000123952
140465	MYL6///MYL6B	204173_at,212082_s_at|140465	1.76817	1.95531e-08	3.15468e-09	1.89622e-09
10763	NES	218678_at|10763	1.76324	0.00369155	0.00634106	0.00936984
8292	COLQ	206073_at|8292	1.75589	0.00823704	0.000114488	0.000849214
3959	LGALS3BP	200923_at|3959	1.75255	0.000199536	0.000165867	0.00101255
2199	FBLN2	203886_s_at|2199	1.74795	0.000452741	0.000579128	0.00123968
11039	SMA5///SMA4///LOC653188	206565_x_at,215043_s_at,215599_at|11039	1.74563	0.000813881	0.000600618	0.0017627
3717	JAK2	205841_at,205842_s_at|3717	1.73591	0.000468294	0.000159081	0.000189511
715	C1R	212067_s_at|715	1.7359	2.54517e-06	2.86192e-05	1.89205e-05
2202	EFEMP1	201842_s_at,201843_s_at|2202	1.7347	0.00156763	0.000835968	0.000541664
7043	TGFB3	209747_at|7043	1.7331	7.60336e-05	2.4896e-05	0.000181997
25903	OLFML2B	213125_at|25903	1.7301	0.00162559	0.000455986	0.000124484
8406	SRPX	204955_at|8406	1.72907	0.000142744	0.000216094	0.000113379
22834	ZNF652	205594_at|22834	1.72665	0.000331405	1.5761e-05	1.77093e-05
1902	LPAR1	204036_at,204037_at,204038_s_at|1902	1.72479	2.0414e-05	1.36401e-05	3.9825e-06
3475	IFRD1	202146_at,202147_s_at|3475	1.72264	0.000108445	3.2494e-05	7.40577e-05
4783	NFIL3	203574_at|4783	1.71822	0.00631114	0.00330052	0.00133037
7123	CLEC3B	205200_at|7123	1.71139	0.000154529	0.000653902	0.000778556
301	ANXA1	201012_at|301	1.71016	4.80324e-06	1.51256e-06	1.23049e-06
51338	MS4A4A	219607_s_at|51338	1.70978	4.21104e-05	0.000293136	0.00280113
4222	MEOX1	205619_s_at|4222	1.69736	0.00129525	6.24773e-05	0.000181407
57188	ADAMTSL3	213974_at|57188	1.69643	0.000843571	0.000174407	0.000419056
7805	LAPTM5	201720_s_at,201721_s_at|7805	1.68996	7.26748e-05	8.55529e-05	1.91524e-05
7177	TPSB2///TPSAB1	205683_x_at,207741_x_at,210084_x_at,215382_x_at,216474_x_at,216485_s_at,217023_x_at|7177	1.68824	0.000429518	0.000207348	0.00341655
2134	EXTL1	206329_at|2134	1.68772	0.00223784	0.000350236	0.00217525
4016	LOXL1	203570_at|4016	1.68693	7.92636e-05	1.55525e-05	8.76278e-05
9750	FAM65B	206707_x_at,209829_at|9750	1.68149	0.00389741	0.000649877	0.00204057
57644	MYH7B	215795_at|57644	1.68108	0.00202375	0.00160698	0.00429652
3791	KDR	203934_at|3791	1.66979	6.28235e-05	1.5065e-05	0.000100989
9645	MICAL2	206275_s_at,212472_at,212473_s_at|9645	1.66798	0.000883115	0.000465694	0.00070153
3671	ISLR	207191_s_at|3671	1.66727	2.28547e-05	0.000192892	0.0004613
11346	SYNPO	202796_at|11346	1.66486	0.00143668	0.00039732	0.00360956
1827	RCAN1	208370_s_at,215253_s_at,215254_at|1827	1.65752	0.000591067	0.00111785	0.00169136
11326	VSIG4	204787_at|11326	1.65608	0.000758553	8.07337e-06	5.55423e-05
7280	TUBB2B///TUBB2A	204141_at,209372_x_at|7280	1.65221	4.22668e-05	3.85073e-06	3.19694e-06
8853	ASAP2	206414_s_at|8853	1.65112	5.36432e-05	4.70079e-05	2.17801e-05
1687	DFNA5	203695_s_at|1687	1.64767	0.0002056	0.000392972	0.000508186
1842	ECM2	206101_at|1842	1.64542	0.000644782	0.000729513	0.00100416
3588	IL10RB	209575_at|3588	1.644	0.00622045	0.00132744	0.00286109
1522	CTSZ	210042_s_at,212562_s_at|1522	1.6402	3.14301e-06	1.40773e-05	3.07142e-05
4332	MNDA	204959_at|4332	1.63986	0.000372551	1.42508e-05	0.001703
114899	C1QTNF3///AMACR	220988_s_at|114899	1.63946	0.00580182	0.000759383	0.000261563
7146	TNXB///TNXA	206093_x_at,213451_x_at,216333_x_at,216339_s_at|7146	1.63827	0.000245204	0.000432024	0.000231608
8076	MFAP5	209758_s_at,213764_s_at,213765_at|8076	1.6336	0.0030666	0.00211073	0.00354348
5157	PDGFRL	205226_at|5157	1.63218	0.0012021	0.000209502	0.000316151
100133502	LOC100133502///JAM3	212813_at|100133502	1.62706	3.86682e-07	6.54446e-07	2.01815e-07
83700	LOC100133502///JAM3	212813_at|83700	1.62706	3.86682e-07	6.54446e-07	2.01815e-07
7041	TGFB1I1	209651_at|7041	1.6264	0.00129706	0.000171934	0.00033193
1805	DPT	207977_s_at,213068_at,213071_at|1805	1.61988	0.0019586	0.00142197	0.00120359
5654	HTRA1	201185_at|5654	1.61482	3.32135e-05	4.86719e-05	1.65486e-05
7148	TNXB///TNXA///ATF6B	206093_x_at,208609_s_at,211611_s_at,213451_x_at,216333_x_at,216339_s_at,216654_at,217413_s_at|7148	1.61372	0.000251053	0.00046833	0.000242061
81618	ITM2C	221004_s_at|81618	1.61299	0.000151242	0.000171659	0.000491463
5479	PPIB	200967_at,200968_s_at|5479	1.6107	3.16081e-05	0.000638661	0.00108818
8483	CILP	206227_at|8483	1.6096	0.000239737	0.000172125	0.000232647
64499	TPSB2///TPSAB1	205683_x_at,207134_x_at,216474_x_at,217023_x_at|64499	1.60898	0.00124538	0.000228506	0.00363191
3910	LAMA4	202202_s_at,210089_s_at,210989_at,210990_s_at,216081_at|3910	1.60779	0.00282171	0.00048802	0.000117878
65108	MARCKSL1	200644_at|65108	1.60376	0.00489515	0.00262081	0.00314223
1397	CRIP2	208978_at|1397	1.59743	9.35238e-05	0.000142362	8.89237e-05
26053	AUTS2	212599_at|26053	1.59305	0.00586065	0.00200313	0.00290148
716	C1S	208747_s_at|716	1.58779	0.00014443	0.000965406	0.00040486
30851	TAX1BP3	209154_at,215464_s_at|30851	1.58646	5.43911e-06	1.72634e-05	1.4169e-05
7058	THBS2	203083_at|7058	1.5795	0.00876289	0.00704582	0.00937525
3059	HCLS1	202957_at|3059	1.57638	0.00201378	0.000884587	0.00229774
2014	EMP3	203729_at|2014	1.57632	0.00192811	0.000229741	0.000557651
6282	S100A11P///S100A11	200660_at,208540_x_at|6282	1.57587	1.51614e-06	2.94245e-06	1.75258e-05
10894	LYVE1	219059_s_at,220037_s_at|10894	1.57241	0.00259891	0.000229344	0.000817987
10544	PROCR	203650_at|10544	1.57146	0.000169093	0.000169676	0.000525972
31	ACACA	212186_at,214358_at|31	1.57107	0.00571869	4.13879e-07	3.15605e-06
2643	GCH1	204224_s_at|2643	1.56952	0.0022028	0.00041731	0.00190907
1192	CLIC1	208659_at|1192	1.56242	0.000131434	0.000278148	0.000127332
5244	ABCB1///ABCB4	207819_s_at,209994_s_at|5244	1.56172	6.79736e-05	1.87407e-05	5.82272e-05
5243	ABCB1///ABCB4	209993_at,209994_s_at|5243	1.5593	9.98568e-05	1.50272e-05	2.42122e-05
4811	NID1	202007_at,202008_s_at|4811	1.55862	0.000713718	0.000243481	0.000305248
81	ACTN4	200601_at|81	1.55696	5.92756e-06	8.35442e-07	6.13969e-05
9871	SEC24D	202375_at,215209_at,215641_at|9871	1.55118	0.00188281	0.00522729	0.00818397
1760	DMPK	217062_at,217066_s_at,37996_s_at|1760	1.54957	1.23561e-05	6.00689e-06	2.06556e-05
57125	PLXDC1	214081_at,219700_at|57125	1.54526	0.000830839	0.000682235	0.00110487
29980	DONSON	221677_s_at|29980	1.54232	4.55329e-07	7.29922e-08	2.22692e-06
894	CCND2	200951_s_at,200952_s_at,200953_s_at|894	1.54153	0.00636578	0.000839913	0.00126308
7045	TGFBI	201506_at|7045	1.54134	0.0011199	0.000261234	0.000396704
81855	SFXN3	217226_s_at,220974_x_at|81855	1.54043	0.00110229	0.000830413	0.00133727
51375	SNX7	205573_s_at|51375	1.53878	0.00666675	0.0017881	0.002284
22856	CHSY1	203044_at|22856	1.53782	1.94168e-05	0.000120871	0.000541982
1291	COL6A1	212091_s_at,212937_s_at,212938_at,212939_at,212940_at,213428_s_at,214200_s_at,216904_at|1291	1.53656	0.000359382	0.000276737	0.000138443
2207	FCER1G	204232_at|2207	1.53655	0.000139623	7.28444e-06	5.36427e-05
8836	GGH	203560_at|8836	1.53538	0.00577952	7.94201e-05	0.000606763
1601	DAB2	201278_at,201279_s_at,201280_s_at,210757_x_at|1601	1.53424	5.86318e-05	5.66076e-05	2.85257e-05
30846	EHD2	205341_at,221870_at,45297_at|30846	1.53237	0.00640964	0.00391712	0.00123842
8522	GAS7	202191_s_at,202192_s_at,207704_s_at,210872_x_at,211067_s_at|8522	1.52855	0.000236631	0.000214805	0.000686362
9201	DCLK1	205399_at,215303_at|9201	1.5268	0.000361338	0.000203597	0.000423394
1306	COL15A1	203477_at|1306	1.52646	0.000502159	0.00054586	0.000793565
57124	CD248	219025_at|57124	1.52332	0.00193597	0.000235281	0.000477792
23564	DDAH2	202262_x_at,214909_s_at,215537_x_at|23564	1.52017	0.000762365	0.00019697	0.00381614
285203	C3orf64	221935_s_at|285203	1.51872	9.20898e-05	4.01823e-06	3.0249e-06
9168	TMSB10	217733_s_at|9168	1.51578	0.00013864	0.000129385	0.000157631
23531	MMD	203414_at|23531	1.51539	0.000263623	5.65147e-05	0.000198495
1513	CTSK	202450_s_at|1513	1.51343	0.00150109	0.000256306	0.000743961
9865	KIAA0644	205150_s_at,205151_s_at|9865	1.51142	0.00017207	5.79991e-05	0.000134784
439921	MXRA7	212509_s_at|439921	1.5112	0.000352226	5.33846e-05	0.000105741
3727	JUND	203751_x_at,203752_s_at,214326_x_at|3727	1.50741	0.000214718	4.29137e-05	4.32027e-05
11275	KLHL2	219157_at|11275	1.50575	0.000323484	0.00418254	0.000634747
55757	UGCGL2	218801_at|55757	1.50175	0.000262656	0.0012117	0.000304878
100134190	LOC100134190///LRP1	200784_s_at,200785_s_at|100134190	1.50069	0.00713624	0.000748984	0.00266742
4035	LOC100134190///LRP1	200784_s_at,200785_s_at|4035	1.50069	0.00713624	0.000748984	0.00266742
51466	EVL	217838_s_at|51466	1.49998	5.35739e-05	1.5761e-05	1.67086e-05
11031	RAB31	217762_s_at,217763_s_at,217764_s_at|11031	1.4961	0.0023783	0.00148606	0.00229774
5720	PSME1	200814_at|5720	1.49288	1.13768e-06	1.90714e-06	6.29187e-06
5336	PLCG2	204613_at|5336	1.49027	0.00389741	0.00370272	0.00224864
85236	HIST1H2BK	209806_at|85236	1.48919	0.00126538	0.00176492	0.00119377
4478	MSN	200600_at|4478	1.48681	1.21012e-05	3.2494e-05	1.10768e-05
8682	PEA15	200787_s_at,200788_s_at|8682	1.48615	4.5677e-05	0.000108088	7.02797e-05
7188	TRAF5	204352_at|7188	1.48595	0.00258868	0.000622092	0.000161901
11015	KDELR3	204017_at,207264_at,207265_s_at|11015	1.48507	0.000265021	0.00011272	8.11031e-05
9200	PTPLA	219654_at|9200	1.48054	5.5515e-05	4.21139e-05	8.64403e-05
5142	PDE4B	203708_at,211302_s_at,215671_at|5142	1.48013	0.00436056	0.00061312	0.000778556
9452	ITM2A	202746_at,202747_s_at|9452	1.47111	0.000245204	0.000424043	0.000188671
3995	FADS3	204257_at,216080_s_at|3995	1.47026	4.14095e-05	1.51217e-05	5.81506e-05
30844	EHD4	209536_s_at|30844	1.46851	0.00770623	0.00158847	0.00172033
23462	HEY1	218839_at,44783_s_at|23462	1.4677	0.000752383	0.000318083	0.000191737
10644	IGF2BP2	218847_at|10644	1.46765	0.00107688	0.000438101	0.00207945
2195	FAT1	201579_at|2195	1.4671	0.00384663	0.00245113	0.00542549
79686	C14orf139	219563_at|79686	1.46388	0.000455546	0.000385639	0.00136661
1462	VCAN	204619_s_at,204620_s_at,211571_s_at,215646_s_at,221731_x_at|1462	1.46145	0.00718157	0.00341138	0.00231663
7305	TYROBP	204122_at|7305	1.45826	0.00435916	1.21587e-06	0.000123119
389	RHOC	200885_at|389	1.45686	0.0010342	0.0010301	0.00598509
11328	FKBP9	212169_at|11328	1.4568	1.70588e-06	1.67143e-07	1.65905e-07
80781	COL18A1	209081_s_at,209082_s_at|80781	1.4566	0.00597995	0.000682666	0.00129882
65084	TMEM135	222209_s_at|65084	1.45579	0.00135859	0.00242031	0.00178799
23362	PSD3	203354_s_at,203355_s_at,218613_at|23362	1.45525	0.00196267	0.000625893	0.000245266
125058	TBC1D16	222116_s_at|125058	1.45453	0.000662161	2.03857e-06	4.7571e-06
57473	ZNF512B	221869_at,55872_at|57473	1.45229	0.0010334	0.000505838	0.000172493
3927	LASP1	200618_at|3927	1.45225	7.52419e-05	6.6648e-05	6.8196e-05
55450	CAMK2N1	218309_at|55450	1.45112	0.000494149	0.00620071	0.00168333
308	ANXA5	200782_at|308	1.45051	6.58252e-06	1.23062e-05	1.16792e-05
8910	SGCE	204688_at|8910	1.44857	0.000108185	0.00014258	0.000204627
6431	SFRS6	206108_s_at,208804_s_at|6431	1.44826	2.93603e-07	6.87839e-11	7.51045e-11
10769	PLK2	201939_at|10769	1.44653	0.00732634	0.00275419	0.00230455
9451	EIF2AK3	218696_at|9451	1.44371	0.00260789	0.000542701	0.00142536
55384	MEG3	210794_s_at,212732_at,222328_x_at|55384	1.44098	0.000148448	3.15177e-08	4.39541e-05
23266	LPHN2	206953_s_at|23266	1.44049	0.00234772	0.000464518	0.000130226
71	ACTG1	201550_x_at,211970_x_at,211983_x_at,211995_x_at,212363_x_at,212988_x_at,213214_x_at,221607_x_at|71	1.43754	1.85769e-06	2.80187e-05	3.79561e-05
960	CD44	204489_s_at,204490_s_at,209835_x_at,210916_s_at,212014_x_at,212063_at,216056_at,217523_at|960	1.43708	0.00257511	0.000840493	0.000947448
8462	KLF11	218486_at|8462	1.43612	0.000768431	0.000390027	0.00106077
221749	C6orf145	212923_s_at|221749	1.43467	0.000700122	0.000139241	6.9754e-05
1573	CYP2J2	205073_at|1573	1.43438	0.00102191	0.00110481	0.00115322
23643	LY96	206584_at|23643	1.4337	0.00446478	0.000840545	0.0017051
53838	C11orf24	218299_at,52164_at|53838	1.43362	8.84884e-05	1.78443e-05	0.00151735
5935	RBM3	208319_s_at,222026_at|5935	1.43253	0.00138087	0.0035892	0.00587867
9332	CD163	203645_s_at,215049_x_at,216233_at|9332	1.42901	0.000169093	1.23755e-05	0.007591
3339	HSPG2	201654_s_at,201655_s_at|3339	1.429	0.00234615	0.000992431	0.00140415
5376	PMP22	210139_s_at|5376	1.42874	0.00259929	0.000177052	0.000393384
23452	ANGPTL2	213001_at,213004_at,219514_at|23452	1.42839	0.00860999	0.00570053	0.0067662
54453	RIN2	209684_at|54453	1.42832	0.00185745	2.4896e-05	4.25797e-05
1675	CFD	205382_s_at|1675	1.42732	0.00792298	0.00195953	0.00281178
3684	ITGAM	205785_at,205786_s_at|3684	1.42674	0.00716688	4.54569e-05	0.00784687
23136	EPB41L3	206710_s_at,211776_s_at,212681_at|23136	1.4266	0.00175668	0.0017729	0.00257349
8527	DGKD	208072_s_at|8527	1.42311	0.00253835	6.70502e-05	0.000206082
22918	CD93	202877_s_at,202878_s_at|22918	1.42201	0.00353496	0.00257407	0.00142628
9936	CD302	203799_at|9936	1.41967	0.00186248	0.00193504	0.00399991
7127	TNFAIP2	202509_s_at,202510_s_at|7127	1.41784	0.00259891	0.00629204	0.00213685
51809	GALNT7	218313_s_at|51809	1.41781	0.00204894	0.00175763	0.00282415
3908	LAMA2	205116_at,213519_s_at,216839_at,216840_s_at|3908	1.41669	0.00377928	0.00272264	0.00366721
23621	BACE1	217904_s_at|23621	1.41626	0.00103393	4.0949e-05	0.000165422
26504	CNNM4	218900_at|26504	1.41448	0.00214589	0.00943767	0.00253029
6678	SPARC	200665_s_at,212667_at|6678	1.41432	0.00577806	0.00157701	0.00184636
2191	FAP	209955_s_at|2191	1.41221	0.00844635	0.00367025	0.00210661
7056	THBD	203887_s_at,203888_at|7056	1.40483	0.000488696	0.000132442	0.000151661
83716	CRISPLD2	221541_at|83716	1.4044	0.00121824	0.0010636	0.000633537
4223	MEOX2	206201_s_at,206202_at|4223	1.40316	0.0066973	0.00541351	0.00738656
27161	EIF2C2	213310_at|27161	1.39901	0.000723225	0.000243478	0.00027113
6383	SDC2	212154_at,212157_at,212158_at|6383	1.39751	0.00119811	0.000255748	0.000487431
9941	EXOG	205521_at,206902_s_at,206903_at|9941	1.39292	0.00176424	3.07207e-06	0.000822817
23645	PPP1R15A	202014_at,37028_at|23645	1.39168	0.00182178	0.000353815	0.00156115
9125	RQCD1	213098_at,213179_at,213903_s_at|9125	1.3891	0.000177425	8.64543e-06	0.000370411
5328	PLAU	205479_s_at,211668_s_at|5328	1.38878	0.00979389	0.00394722	0.00348957
1436	CSF1R	203104_at|1436	1.38772	0.00118738	0.000378366	0.00637594
1627	DBN1	202806_at,217025_s_at|1627	1.38733	0.00664408	0.000142606	9.08447e-05
201562	PTPLB	212640_at|201562	1.38617	0.000284436	0.000430125	0.000229623
6645	SNTB2	205314_x_at,205315_s_at,213814_s_at,214350_at|6645	1.38594	0.00109776	0.000541752	0.00112714
4615	MYD88	209124_at|4615	1.38587	0.00152487	0.00104256	0.00070153
7456	WIPF1	202663_at,202664_at,202665_s_at|7456	1.38537	0.000679418	0.000794825	0.00100928
2760	GM2A	209727_at,212737_at,215890_at,215891_s_at,33646_g_at,35820_at|2760	1.38497	0.000325148	7.8196e-05	4.65155e-05
6385	SDC4	202071_at|6385	1.38435	0.00607423	0.00125781	0.0020364
4162	MCAM	209086_x_at,209087_x_at,210869_s_at,211042_x_at,211340_s_at|4162	1.38179	0.00523699	0.000474647	0.000359281
5627	PROS1	207808_s_at|5627	1.38144	0.00233634	0.000456178	0.000631262
83988	NCALD	211685_s_at|83988	1.37712	0.000539056	3.84257e-06	0.000483046
56097	PCDHGA12///PCDHGA10///PCDHGA11///PCDHGA9///PCDHGB7///PCDHGA8///PCDHGC5///PCDHGB6///PCDHGA7///PCDHGC4///PCDHGA6///PCDHGC3///PCDHGA5///PCDHGB3///PCDHGA4///PCDHGB2///PCDHGA3///PCDHGB5///PCDHGA2///PCDHGB4///PCDHGA1///PCDHGB1	205717_x_at,209079_x_at,211066_x_at,215836_s_at|56097	1.37534	0.000108445	6.10234e-05	0.0001465
56098	PCDHGA12///PCDHGA10///PCDHGA11///PCDHGA9///PCDHGB7///PCDHGA8///PCDHGC5///PCDHGB6///PCDHGA7///PCDHGC4///PCDHGA6///PCDHGC3///PCDHGA5///PCDHGB3///PCDHGA4///PCDHGB2///PCDHGA3///PCDHGB5///PCDHGA2///PCDHGB4///PCDHGA1///PCDHGB1	205717_x_at,209079_x_at,211066_x_at,215836_s_at|56098	1.37534	0.000108445	6.10234e-05	0.0001465
56099	PCDHGA12///PCDHGA10///PCDHGA11///PCDHGA9///PCDHGB7///PCDHGA8///PCDHGC5///PCDHGB6///PCDHGA7///PCDHGC4///PCDHGA6///PCDHGC3///PCDHGA5///PCDHGB3///PCDHGA4///PCDHGB2///PCDHGA3///PCDHGB5///PCDHGA2///PCDHGB4///PCDHGA1///PCDHGB1	205717_x_at,209079_x_at,211066_x_at,215836_s_at|56099	1.37534	0.000108445	6.10234e-05	0.0001465
56102	PCDHGA12///PCDHGA10///PCDHGA11///PCDHGA9///PCDHGB7///PCDHGA8///PCDHGC5///PCDHGB6///PCDHGA7///PCDHGC4///PCDHGA6///PCDHGC3///PCDHGA5///PCDHGB3///PCDHGA4///PCDHGB2///PCDHGA3///PCDHGB5///PCDHGA2///PCDHGB4///PCDHGA1///PCDHGB1	205717_x_at,209079_x_at,211066_x_at,215836_s_at|56102	1.37534	0.000108445	6.10234e-05	0.0001465
56103	PCDHGA12///PCDHGA10///PCDHGA11///PCDHGA9///PCDHGB7///PCDHGA8///PCDHGC5///PCDHGB6///PCDHGA7///PCDHGC4///PCDHGA6///PCDHGC3///PCDHGA5///PCDHGB3///PCDHGA4///PCDHGB2///PCDHGA3///PCDHGB5///PCDHGA2///PCDHGB4///PCDHGA1///PCDHGB1	205717_x_at,209079_x_at,211066_x_at,215836_s_at|56103	1.37534	0.000108445	6.10234e-05	0.0001465
56104	PCDHGA12///PCDHGA10///PCDHGA11///PCDHGA9///PCDHGB7///PCDHGA8///PCDHGC5///PCDHGB6///PCDHGA7///PCDHGC4///PCDHGA6///PCDHGC3///PCDHGA5///PCDHGB3///PCDHGA4///PCDHGB2///PCDHGA3///PCDHGB5///PCDHGA2///PCDHGB4///PCDHGA1///PCDHGB1	205717_x_at,209079_x_at,211066_x_at,215836_s_at|56104	1.37534	0.000108445	6.10234e-05	0.0001465
56108	PCDHGA12///PCDHGA10///PCDHGA11///PCDHGA9///PCDHGB7///PCDHGA8///PCDHGC5///PCDHGB6///PCDHGA7///PCDHGC4///PCDHGA6///PCDHGC3///PCDHGA5///PCDHGB3///PCDHGA4///PCDHGB2///PCDHGA3///PCDHGB5///PCDHGA2///PCDHGB4///PCDHGA1///PCDHGB1	205717_x_at,209079_x_at,211066_x_at,215836_s_at|56108	1.37534	0.000108445	6.10234e-05	0.0001465
56111	PCDHGA12///PCDHGA10///PCDHGA11///PCDHGA9///PCDHGB7///PCDHGA8///PCDHGC5///PCDHGB6///PCDHGA7///PCDHGC4///PCDHGA6///PCDHGC3///PCDHGA5///PCDHGB3///PCDHGA4///PCDHGB2///PCDHGA3///PCDHGB5///PCDHGA2///PCDHGB4///PCDHGA1///PCDHGB1	205717_x_at,209079_x_at,211066_x_at,215836_s_at|56111	1.37534	0.000108445	6.10234e-05	0.0001465
56113	PCDHGA12///PCDHGA10///PCDHGA11///PCDHGA9///PCDHGB7///PCDHGA8///PCDHGC5///PCDHGB6///PCDHGA7///PCDHGC4///PCDHGA6///PCDHGC3///PCDHGA5///PCDHGB3///PCDHGA4///PCDHGB2///PCDHGA3///PCDHGB5///PCDHGA2///PCDHGB4///PCDHGA1///PCDHGB1	205717_x_at,209079_x_at,211066_x_at,215836_s_at|56113	1.37534	0.000108445	6.10234e-05	0.0001465
8641	PCDHGA12///PCDHGA10///PCDHGA11///PCDHGA9///PCDHGB7///PCDHGA8///PCDHGC5///PCDHGB6///PCDHGA7///PCDHGC4///PCDHGA6///PCDHGC3///PCDHGA5///PCDHGB3///PCDHGA4///PCDHGB2///PCDHGA3///PCDHGB5///PCDHGA2///PCDHGB4///PCDHGA1///PCDHGB1	205717_x_at,209079_x_at,211066_x_at,215836_s_at|8641	1.37534	0.000108445	6.10234e-05	0.0001465
56109	PCDHGA12///PCDHGA10///PCDHGA11///PCDHGA9///PCDHGB7///PCDHGA8///PCDHGC5///PCDHGB6///PCDHGA7///PCDHGC4///PCDHGA6///PCDHGC3///PCDHGA5///PCDHGB3///PCDHGA4///PCDHGB2///PCDHGA3///PCDHGB5///PCDHGA2///PCDHGB4///PCDHGA1///PCDHGB1	205717_x_at,209079_x_at,211066_x_at,211876_x_at,215836_s_at|56109	1.37503	0.000131434	7.18312e-05	0.000157631
56110	PCDHGA12///PCDHGA10///PCDHGA11///PCDHGA9///PCDHGB7///PCDHGA8///PCDHGC5///PCDHGB6///PCDHGA7///PCDHGC4///PCDHGA6///PCDHGC3///PCDHGA5///PCDHGB3///PCDHGA4///PCDHGB2///PCDHGA3///PCDHGB5///PCDHGA2///PCDHGB4///PCDHGA1///PCDHGB1	205717_x_at,209079_x_at,211066_x_at,211876_x_at,215836_s_at|56110	1.37503	0.000131434	7.18312e-05	0.000157631
3321	IGSF3	202421_at|3321	1.37453	0.000294564	0.000345543	0.000825049
10971	YWHAQ	200693_at,212426_s_at,213699_s_at|10971	1.371	2.72357e-06	3.47854e-06	3.89548e-06
56271	BEX4	215440_s_at|56271	1.37097	0.00163596	0.000643877	0.000698809
56106	PCDHGA12///PCDHGA10///PCDHGA11///PCDHGA9///PCDHGB7///PCDHGA8///PCDHGC5///PCDHGB6///PCDHGA7///PCDHGC4///PCDHGA6///PCDHGC3///PCDHGA5///PCDHGB3///PCDHGA4///PCDHGB2///PCDHGA3///PCDHGB5///PCDHGA2///PCDHGB4///PCDHGA1///PCDHGB1	205717_x_at,209079_x_at,211066_x_at,211875_x_at,211876_x_at,215836_s_at|56106	1.3709	0.000108079	7.70253e-05	0.000170325
729659	S100A11P///S100A11	208540_x_at|729659	1.37007	0.000534487	3.34595e-05	0.00268188
7431	VIM	201426_s_at|7431	1.3699	0.000916593	0.00227472	0.00204135
1374	CPT1A	203633_at,203634_s_at,210687_at,210688_s_at|1374	1.36973	0.00915398	0.0008167	0.00731338
56100	PCDHGA12///PCDHGA10///PCDHGA11///PCDHGA9///PCDHGB7///PCDHGA8///PCDHGC5///PCDHGB6///PCDHGA7///PCDHGC4///PCDHGA6///PCDHGC3///PCDHGA5///PCDHGB3///PCDHGA4///PCDHGB2///PCDHGA3///PCDHGB5///PCDHGA2///PCDHGB4///PCDHGA1///PCDHGB1	205717_x_at,209079_x_at,211066_x_at,215836_s_at,221682_s_at|56100	1.36964	0.000138591	6.37454e-05	0.00015961
56105	PCDHGA12///PCDHGA10///PCDHGA11///PCDHGA9///PCDHGB7///PCDHGA8///PCDHGC5///PCDHGB6///PCDHGA7///PCDHGC4///PCDHGA6///PCDHGC3///PCDHGA5///PCDHGB3///PCDHGA4///PCDHGB2///PCDHGA3///PCDHGB5///PCDHGA2///PCDHGB4///PCDHGA1///PCDHGB1	205717_x_at,209079_x_at,211066_x_at,211876_x_at,211877_s_at,215836_s_at|56105	1.36636	0.000134241	6.0392e-05	0.000170325
56114	PCDHGA12///PCDHGA10///PCDHGA11///PCDHGA9///PCDHGB7///PCDHGA8///PCDHGC5///PCDHGB6///PCDHGA7///PCDHGC4///PCDHGA6///PCDHGC3///PCDHGA5///PCDHGB3///PCDHGA4///PCDHGB2///PCDHGA3///PCDHGB5///PCDHGA2///PCDHGB4///PCDHGA1///PCDHGB1	205717_x_at,209079_x_at,211066_x_at,211880_x_at,215836_s_at|56114	1.36497	8.46586e-05	5.93321e-05	0.000157631
734	OSGIN2	204024_at,214161_at,41553_at|734	1.3649	0.000215125	0.000455986	0.00059151
56107	PCDHGA12///PCDHGA10///PCDHGA11///PCDHGA9///PCDHGB7///PCDHGA8///PCDHGC5///PCDHGB6///PCDHGA7///PCDHGC4///PCDHGA6///PCDHGC3///PCDHGA5///PCDHGB3///PCDHGA4///PCDHGB2///PCDHGA3///PCDHGB5///PCDHGA2///PCDHGB4///PCDHGA1///PCDHGB1	205717_x_at,209079_x_at,211066_x_at,211873_s_at,215836_s_at|56107	1.36272	0.000142744	5.20508e-05	0.000157226
50810	HDGFRP3	209524_at,209525_at,209526_s_at,216693_x_at,221976_s_at|50810	1.36171	4.9441e-05	0.00010868	9.54979e-05
51303	FKBP11	219117_s_at,219118_at|51303	1.36102	0.00128923	0.000151088	0.00168333
1316	KLF6	208960_s_at,208961_s_at,211610_at|1316	1.36013	0.00931451	0.00218862	0.00175109
975	CD81	200675_at|975	1.35854	0.000391334	0.00257854	0.00413148
11344	TWF2	202009_at|11344	1.35789	0.00402576	0.00117921	0.0044332
54587	MXRA8	213422_s_at|54587	1.3574	0.000885114	0.000542701	0.00184665
10946	SF3A3	203818_s_at|10946	1.35642	0.00510348	0.000142362	0.000186542
2162	F13A1	203305_at|2162	1.35488	0.00574094	0.00285006	0.00557842
302	ANXA2	201590_x_at,210427_x_at,213503_x_at|302	1.35397	0.000739196	0.000580298	0.000914152
22978	NT5C2	209155_s_at|22978	1.35331	0.00917275	8.3599e-06	1.51094e-05
51474	LIMA1	217892_s_at|51474	1.35149	0.00278597	0.00436468	0.00641857
9961	MVP	202180_s_at|9961	1.35096	0.00516948	2.94933e-05	3.98482e-05
6448	SGSH	204293_at,35626_at|6448	1.35095	0.00858286	0.00166787	0.002311
55603	FAM46A	221766_s_at|55603	1.35041	0.00203696	0.000134638	0.00054329
29902	C12orf24	204521_at|29902	1.34953	0.00291881	0.00564422	0.00134495
7030	TFE3	206649_s_at,212457_at|7030	1.3494	9.24248e-05	3.52881e-06	0.00013181
56112	PCDHGA12///PCDHGA10///PCDHGA11///PCDHGA9///PCDHGB7///PCDHGA8///PCDHGC5///PCDHGB6///PCDHGA7///PCDHGC4///PCDHGA6///PCDHGC3///PCDHGA5///PCDHGB3///PCDHGA4///PCDHGB2///PCDHGA3///PCDHGB5///PCDHGA2///PCDHGB4///PCDHGA1///PCDHGB1	205717_x_at,209079_x_at,211066_x_at,211876_x_at,211879_x_at,215836_s_at,216343_at,216352_x_at|56112	1.34909	0.000150222	7.48142e-05	0.000189511
754	PTTG1IP	200677_at|754	1.34809	0.000191549	1.82897e-05	1.54445e-05
29982	NRBF2	221803_s_at|29982	1.34799	0.00584785	0.0021424	0.00287879
2317	FLNB	208613_s_at,208614_s_at|2317	1.34674	0.0075251	0.00473733	0.00650979
55680	RUFY2	219957_at|55680	1.34585	0.00107133	0.000196734	0.000120631
2132	EXT2	202012_s_at,202013_s_at|2132	1.34565	0.000121184	6.89868e-07	1.37586e-06
26576	SRPK3	206216_at|26576	1.34394	2.37066e-05	1.90014e-06	2.19789e-06
3251	HPRT1	202854_at|3251	1.34369	0.000350649	4.23728e-06	2.26664e-05
10512	SEMA3C	203788_s_at,203789_s_at|10512	1.34321	0.000933485	0.000465694	0.000557995
55743	CHFR	218803_at|55743	1.34142	0.00149272	0.00142798	0.000675396
9708	PCDHGA12///PCDHGA10///PCDHGA11///PCDHGA9///PCDHGB7///PCDHGA8///PCDHGC5///PCDHGB6///PCDHGA7///PCDHGC4///PCDHGA6///PCDHGC3///PCDHGA5///PCDHGB3///PCDHGA4///PCDHGB2///PCDHGA3///PCDHGB5///PCDHGA2///PCDHGB4///PCDHGA1///PCDHGB1	205717_x_at,209079_x_at,210368_at,211066_x_at,215836_s_at|9708	1.34134	0.000131434	6.06977e-05	0.000139724
6710	SPTB	208416_s_at,214145_s_at|6710	1.34001	0.00136567	9.01516e-05	0.000715462
5311	PKD2	203688_at|5311	1.33847	0.00102542	0.00026288	0.000229212
11188	NISCH	201591_s_at|11188	1.3358	0.00188918	0.000288742	0.000227789
11142	PKIG	202732_at|11142	1.33558	0.00677939	0.00448566	0.00699101
8727	CTNNAL1	202468_s_at|8727	1.33129	0.000215125	4.70483e-05	0.000181407
4853	NOTCH2	202443_x_at,202445_s_at,210756_s_at,212377_s_at|4853	1.33116	0.000915852	0.000352597	9.00749e-05
64759	TNS3	217853_at|64759	1.32812	0.00661563	0.00580415	0.00552841
10351	ABCA8	204719_at|10351	1.32688	0.00401229	0.00237132	0.0030166
2316	FLNA	200859_x_at,213746_s_at,214752_x_at|2316	1.32485	0.0027315	0.00362962	0.00257748
22850	ADNP2	203321_s_at,203322_at|22850	1.32172	0.00110635	0.000383889	0.00263718
26035	GLCE	213552_at|26035	1.32108	0.000141	2.50919e-05	0.00190961
23022	PALLD	200897_s_at,200906_s_at,200907_s_at|23022	1.32083	1.27243e-05	1.56596e-06	7.11167e-07
10092	ARPC5	211963_s_at|10092	1.31839	0.00274695	1.40773e-05	4.86682e-05
2619	GAS1	204456_s_at,204457_s_at|2619	1.31815	0.00339319	0.000226666	0.000261563
6709	SPTAN1	208611_s_at,214925_s_at,214926_at,215235_at|6709	1.31788	0.00106191	0.000258777	0.00015961
9948	WDR1	200609_s_at,200611_s_at,210935_s_at,210936_at|9948	1.31264	3.48911e-05	7.91231e-06	2.42122e-05
26025	PCDHGA12///PCDHGA10///PCDHGA11///PCDHGA9///PCDHGB7///PCDHGA8///PCDHGC5///PCDHGB6///PCDHGA7///PCDHGC4///PCDHGA6///PCDHGC3///PCDHGA5///PCDHGB3///PCDHGA4///PCDHGB2///PCDHGA3///PCDHGB5///PCDHGA2///PCDHGB4///PCDHGA1///PCDHGB1	205717_x_at,209079_x_at,211066_x_at,211876_x_at,214564_s_at,215836_s_at|26025	1.31236	0.000351221	8.26e-05	0.000169301
11261	CHP	207993_s_at,214665_s_at|11261	1.31043	0.000268266	1.13886e-07	9.12809e-07
114882	OSBPL8	212582_at,212585_at|114882	1.30944	0.00923853	0.00480201	0.00585181
5098	PCDHGA12///PCDHGA10///PCDHGA11///PCDHGA9///PCDHGB7///PCDHGA8///PCDHGC5///PCDHGB6///PCDHGA7///PCDHGC4///PCDHGA6///PCDHGC3///PCDHGA5///PCDHGB3///PCDHGA4///PCDHGB2///PCDHGA3///PCDHGB5///PCDHGA2///PCDHGB4///PCDHGA1///PCDHGB1	205717_x_at,209079_x_at,211066_x_at,214563_at,214564_s_at,215836_s_at|5098	1.30937	0.000311186	7.62661e-05	0.000170264
64091	POPDC2	219647_at|64091	1.30932	0.00221906	0.00189606	0.00799879
64285	RHBDF1	218686_s_at|64285	1.30852	0.00723695	7.48142e-05	0.000397096
10376	TUBA1B	201090_x_at,211058_x_at,211072_x_at,212639_x_at,213646_x_at|10376	1.30658	0.000255513	0.00121771	0.00347553
6303	SAT1///KIAA0913	203455_s_at,210592_s_at,210593_at,213988_s_at|6303	1.30615	0.00466802	0.000363736	0.000427524
2318	FLNC	207876_s_at|2318	1.30595	0.00748054	0.000983358	0.00296373
5910	RAP1GDS1	209444_at,217457_s_at|5910	1.30572	0.00335918	0.00246534	0.000337574
5358	PLS3	201215_at|5358	1.30405	0.00162559	0.00174138	0.00254695
65982	ZSCAN18	217593_at,218312_s_at|65982	1.30399	2.54478e-05	3.97789e-07	7.2826e-07
10634	GAS2L1	208258_s_at,209729_at,31874_at|10634	1.30075	0.00236522	0.00268194	0.00113917
2817	GPC1	202755_s_at,202756_s_at|2817	1.29818	4.54072e-05	0.000177052	0.000536001
47	ACLY	201127_s_at,201128_s_at,210337_s_at|47	1.29818	0.00915636	7.07989e-05	5.82272e-05
27300	ZNF544	218735_s_at|27300	1.29733	0.00326775	0.000759638	0.00137694
79188	TMEM43	217795_s_at|79188	1.29631	0.000611444	2.01856e-05	3.92893e-05
9172	MYOM2	205826_at|9172	1.29464	0.0048977	0.00014122	0.000724113
1337	COX6A1	200925_at|1337	1.29331	0.000581999	0.000342398	0.000894287
56882	CDC42SE1	218157_x_at|56882	1.29298	0.000644782	5.18287e-06	3.06095e-05
2534	FYN	210105_s_at,212486_s_at,216033_s_at|2534	1.29251	0.0016435	0.00254906	0.00233113
64781	CERK	218421_at|64781	1.29034	0.000689316	5.17942e-06	8.83284e-06
56101	PCDHGA12///PCDHGA10///PCDHGA11///PCDHGA9///PCDHGB7///PCDHGA8///PCDHGC5///PCDHGB6///PCDHGA7///PCDHGC4///PCDHGA6///PCDHGC3///PCDHGA5///PCDHGB3///PCDHGA4///PCDHGB2///PCDHGA3///PCDHGB5///PCDHGA2///PCDHGB4///PCDHGA1///PCDHGB1	205717_x_at,209079_x_at,211066_x_at,211807_x_at,215836_s_at|56101	1.28767	0.000320633	6.10234e-05	0.000158651
9208	LRRFIP1	201861_s_at,201862_s_at,211452_x_at,215375_x_at|9208	1.28745	1.87502e-06	7.81885e-07	4.69092e-07
8833	GMPS	214431_at|8833	1.28613	0.000750025	1.93804e-05	0.000213889
710	SERPING1	200986_at|710	1.28607	0.00435916	0.000407657	0.000757312
92689	FAM114A1	213455_at|92689	1.28601	0.00034096	5.43173e-05	5.29117e-05
10627	MRCL3///MRLC2	201318_s_at,201319_at|10627	1.2851	0.00423965	0.000682666	0.00126493
6386	SDCBP	200958_s_at|6386	1.28459	0.00137169	0.000100146	0.000508026
678	ZFP36L2	201367_s_at,201368_at,201369_s_at|678	1.28453	0.00214039	0.00813162	0.00750923
3176	HNMT	204110_at,204111_at,204112_s_at,211732_x_at|3176	1.28395	0.00230307	0.00054586	0.00108818
8974	P4HA2	202733_at|8974	1.28378	0.00157478	0.000430125	0.00157623
6778	STAT6	201331_s_at,201332_s_at|6778	1.28225	0.0094748	0.000982846	0.0024534
5361	PLXNA1	221537_at,221538_s_at|5361	1.28202	0.000226845	3.06198e-06	1.85564e-05
29	ABR	212895_s_at,214671_s_at|29	1.27969	0.000803342	7.20996e-05	0.000291481
60	ACTB	AFFX-HSAC07/X00351_5_at,AFFX-HSAC07/X00351_M_at,AFFX-HSAC07/X00351_3_at,200801_x_at,213867_x_at|60	1.27884	1.11949e-05	6.59388e-05	8.6579e-05
1072	CFL1	200021_at|1072	1.2782	5.99479e-05	1.46504e-05	1.63602e-05
5725	PTBP1	202189_x_at,211270_x_at,211271_x_at,212015_x_at,212016_s_at,216306_x_at|5725	1.27627	4.62531e-05	1.61025e-05	1.02143e-05
51257	2011-03-02	210075_at|51257	1.2749	0.00167482	0.00023869	0.000589265
10916	MAGED2	208682_s_at,213627_at|10916	1.27483	0.00465904	0.00239235	0.00659688
79887	FLJ22662	218454_at|79887	1.27405	0.000499786	4.93275e-05	9.8309e-05
9929	JOSD1	201751_at|9929	1.27384	0.000265021	0.00515855	0.00714996
83439	TCF7L1	221016_s_at|83439	1.27378	0.00459679	0.000158491	0.00553665
51063	CALHM2	221565_s_at,57715_at|51063	1.27347	0.00573336	0.000181368	0.000721256
79003	MIS12	221559_s_at|79003	1.27321	0.00150482	0.000446988	0.00184665
9668	ZNF432	219848_s_at|9668	1.27266	0.00374478	0.00442854	0.00886832
57007	CXCR7	212977_at|57007	1.27049	0.00371774	0.00223417	0.00628093
292	SLC25A5	200657_at|292	1.27034	0.00590853	0.00108015	0.00620835
5515	PPP2CA	208652_at|5515	1.26842	0.00673485	0.00126061	0.00513188
8241	RBM10	208984_x_at,215089_s_at,217221_x_at|8241	1.26813	0.00512724	6.59388e-05	0.00713586
3091	HIF1A	200989_at|3091	1.2679	0.000611444	0.00054586	0.000725037
79001	VKORC1	217949_s_at|79001	1.26627	0.00377378	0.000740933	0.00177712
6868	ADAM17	205745_x_at,205746_s_at,213532_at|6868	1.26385	0.00500787	0.000163035	0.000371581
8560	DEGS1	207431_s_at,209250_at|8560	1.26364	0.00255361	0.000207919	0.000378345
57178	ZMIZ1	212124_at|57178	1.26335	0.00201408	4.29202e-05	4.25803e-05
7289	TULP3	205854_at,221964_at|7289	1.2631	0.00119818	0.00315885	0.000564015
7005	TEAD3	209454_s_at|7005	1.26066	0.00716688	0.0047373	0.00840454
414308	MRC1///MRC1L1	204438_at|414308	1.26024	0.0025141	0.000465694	0.000271673
4360	MRC1///MRC1L1	204438_at|4360	1.26024	0.0025141	0.000465694	0.000271673
3838	LOC728860///KPNA2	201088_at,211762_s_at|3838	1.26021	0.00132307	7.34052e-05	4.52344e-05
728860	LOC728860///KPNA2	201088_at,211762_s_at|728860	1.26021	0.00132307	7.34052e-05	4.52344e-05
9397	NMT2	205005_s_at,205006_s_at,215069_at,215743_at|9397	1.25856	7.26156e-05	0.000189635	0.000965934
5547	PRCP	201494_at|5547	1.25825	0.00896403	0.00465618	0.00682551
558	AXL	202685_s_at,202686_s_at|558	1.25814	0.0021847	0.000816229	0.000289645
4071	TM4SF1	209386_at,209387_s_at,215033_at,215034_s_at|4071	1.25744	0.00647192	0.00313463	0.00595996
1808	DPYSL2	200762_at|1808	1.25701	0.00155676	0.00103204	0.00214061
4267	CD99	201028_s_at,201029_s_at|4267	1.25434	0.00122827	0.00100072	0.00122005
399687	TIAF1///MYO18A	202039_at|399687	1.2526	0.00648991	0.00173298	0.00555445
9220	TIAF1///MYO18A	202039_at|9220	1.2526	0.00648991	0.00173298	0.00555445
10487	CAP1	200625_s_at,213798_s_at|10487	1.25201	0.000143064	6.10234e-05	7.9027e-05
100130211	LOC389223///EEF1A1///EEF1AL7///LOC645715///LOC100130211///LOC401717///LOC645693///LOC100132804///LOC728672	213583_x_at|100130211	1.24999	0.000672448	0.00261491	0.00244225
100132804	LOC389223///EEF1A1///EEF1AL7///LOC645715///LOC100130211///LOC401717///LOC645693///LOC100132804///LOC728672	213583_x_at|100132804	1.24999	0.000672448	0.00261491	0.00244225
389223	LOC389223///EEF1A1///EEF1AL7///LOC645715///LOC100130211///LOC401717///LOC645693///LOC100132804///LOC728672	213583_x_at|389223	1.24999	0.000672448	0.00261491	0.00244225
401717	LOC389223///EEF1A1///EEF1AL7///LOC645715///LOC100130211///LOC401717///LOC645693///LOC100132804///LOC728672	213583_x_at|401717	1.24999	0.000672448	0.00261491	0.00244225
441032	LOC389223///EEF1A1///EEF1AL7///LOC645715///LOC100130211///LOC401717///LOC645693///LOC100132804///LOC728672	213583_x_at|441032	1.24999	0.000672448	0.00261491	0.00244225
645693	LOC389223///EEF1A1///EEF1AL7///LOC645715///LOC100130211///LOC401717///LOC645693///LOC100132804///LOC728672	213583_x_at|645693	1.24999	0.000672448	0.00261491	0.00244225
645715	LOC389223///EEF1A1///EEF1AL7///LOC645715///LOC100130211///LOC401717///LOC645693///LOC100132804///LOC728672	213583_x_at|645715	1.24999	0.000672448	0.00261491	0.00244225
728672	LOC389223///EEF1A1///EEF1AL7///LOC645715///LOC100130211///LOC401717///LOC645693///LOC100132804///LOC728672	213583_x_at|728672	1.24999	0.000672448	0.00261491	0.00244225
6464	SHC1	201469_s_at,214853_s_at,217048_at|6464	1.24949	0.000791141	0.000289184	0.000299635
3915	LAMC1	200770_s_at,200771_at|3915	1.2492	0.0023783	3.12496e-06	7.38154e-06
10929	SFRS2B	213152_s_at,214789_x_at|10929	1.24803	0.000906118	4.28752e-05	0.000214198
9557	CHD1L	207645_s_at,212539_at|9557	1.24634	0.00936329	0.0011063	0.00187291
8925	HERC1	218306_s_at|8925	1.24527	0.00858728	0.00149287	0.00562569
5606	MAP2K3	207667_s_at,215498_s_at,215499_at|5606	1.24508	0.00864929	0.00147102	0.00282415
6122	RPL3	201217_x_at,211073_x_at,211666_x_at,212039_x_at|6122	1.24278	0.00244154	0.00285173	0.00538586
5797	PTPRM	203329_at|5797	1.24071	0.00739854	0.000687813	0.00313623
120	ADD3	201034_at,201752_s_at,201753_s_at,205882_x_at|120	1.23954	0.00928191	0.000818585	0.000655064
7695	ZNF136	206240_s_at|7695	1.23846	0.00402576	0.000250696	0.00079578
23387	KIAA0999	204155_s_at,204156_at,204157_s_at,213034_at|23387	1.23745	3.7767e-05	9.42849e-07	3.66937e-06
5476	CTSA	200661_at|5476	1.23654	0.00187849	0.0013333	0.00382163
2673	GFPT1	202721_s_at,202722_s_at|2673	1.23642	0.00926727	0.00544184	0.00139666
81567	TXNDC5	221253_s_at|81567	1.23319	0.000191549	0.000430906	0.000157647
55717	BRWD2	218090_s_at|55717	1.2331	0.00698568	0.00206232	0.00259824
4637	MYL6///MYL6B	212082_s_at|4637	1.2318	0.000502159	0.000206473	0.000205077
103910	MRCL3///MRLC2	201318_s_at,221474_at|103910	1.22981	0.0017722	0.000512497	0.000961236
284565	NBPF14///NBPF16///NBPF15///NBPF10///NBPF12///NBPF1///NBPF20///NBPF11///RP11-94I2.2///KIAA1245///NBPF9///NBPF8	201103_x_at,201104_x_at,213612_x_at|284565	1.22974	0.00144766	0.00191593	0.00244239
440675	NBPF14///NBPF16///NBPF15///NBPF10///NBPF12///NBPF1///NBPF20///NBPF11///RP11-94I2.2///KIAA1245///NBPF9///NBPF8	201103_x_at,201104_x_at,213612_x_at|440675	1.22974	0.00144766	0.00191593	0.00244239
3638	INSIG1	201625_s_at,201626_at,201627_s_at|3638	1.22918	0.00339319	0.000656687	0.00606412
1857	DVL3	201907_x_at,201908_at|1857	1.2284	0.00371334	0.000350633	0.00106508
7534	YWHAZ	200638_s_at,200639_s_at,200640_at,200641_s_at|7534	1.22826	0.000444066	0.00156376	0.000830152
8673	VAMP8	202546_at|8673	1.2282	0.00401595	8.38297e-05	0.00189872
2990	GUSB	202605_at|2990	1.22694	0.00103993	3.35977e-05	0.000365121
22944	KIN	205664_at|22944	1.22675	0.00107085	3.44205e-05	0.00180544
3316	HSPB2	205824_at|3316	1.22649	0.00373032	0.00237132	0.0095077
23361	ZNF629	213196_at|23361	1.22625	0.00675806	9.01202e-06	0.000143877
29117	BRD7	221776_s_at|29117	1.2253	0.000490851	2.96473e-05	0.000132547
11073	TOPBP1	202633_at|11073	1.22506	0.000749746	0.000145235	0.000376443
10992	SF3B2	200619_at|10992	1.22385	0.00160898	2.9222e-06	3.5305e-05
29105	C16orf80	217957_at|29105	1.2209	0.0023783	0.00087916	0.00280668
11240	PADI2	209791_at|11240	1.22035	0.00456243	0.000454544	0.0010736
10732	TCFL5	204849_at|10732	1.22024	0.00403349	0.000190086	0.00141322
2017	CTTN	201059_at,214073_at,214074_s_at,214782_at|2017	1.21992	0.000130745	0.000124666	6.49239e-06
9371	KIF3B	203943_at|9371	1.21991	0.000630059	0.000317982	0.0037225
57570	TRMT5	221952_x_at|57570	1.21937	0.00699212	0.000363376	0.00383389
55379	LRRC59	222231_s_at|55379	1.21905	0.000450933	0.000548597	0.00115948
4175	MCM6	201930_at|4175	1.2189	6.38976e-05	0.000131504	0.00237345
9858	KIAA0649	203955_at|9858	1.2184	0.0088418	6.32511e-05	0.000128923
51596	CUTA	221488_s_at|51596	1.21539	0.000260784	2.4896e-05	0.000235371
54344	DPM3	219373_at|54344	1.21395	0.00122318	2.46441e-05	0.000791121
3916	LAMP1	201551_s_at,201552_at,201553_s_at,213728_at|3916	1.21373	6.20064e-05	0.00021851	2.28475e-05
26523	EIF2C1	218287_s_at|26523	1.21216	0.00846552	0.00422343	0.00226562
1727	CYB5R3	201885_s_at|1727	1.21151	0.00549532	0.00263069	0.00873911
84859	LRCH3	214739_at|84859	1.20953	9.33211e-05	0.000730051	0.00347117
9411	ARHGAP29	203910_at|9411	1.20951	0.00620119	0.00293649	0.00595218
961	CD47	211075_s_at,213055_at,213856_at,213857_s_at|961	1.20774	0.00573773	0.000340904	0.00124042
2181	ACSL3	201660_at,201661_s_at,201662_s_at|2181	1.20741	0.00247213	0.000162847	0.00192239
10970	CKAP4	200998_s_at,200999_s_at|10970	1.20622	0.00812276	0.000439815	0.00133924
25796	PGLS	218387_s_at,218388_at|25796	1.20577	0.00473637	8.81805e-07	0.000125853
57136	C20orf3	206656_s_at|57136	1.2048	0.00423965	2.54258e-05	0.000157466
138050	HGSNAT	218017_s_at|138050	1.20366	0.000434422	9.28936e-05	8.72489e-05
6018	RLF	204243_at|6018	1.20105	0.00227355	0.000407382	0.000260173
64318	NOC3L	218889_at|64318	1.20065	0.00108938	7.79677e-05	0.00017189
9989	PPP4R1	201594_s_at|9989	1.19966	0.00314482	7.08685e-05	8.39576e-05
10616	RBCK1	207713_s_at,221827_at|10616	1.19929	0.000824907	1.29005e-06	0.00055065
51604	PIGT	217770_at|51604	1.19893	0.00457856	9.28936e-05	0.000539898
3151	HMGN2	208668_x_at|3151	1.19863	0.00675904	0.000520328	0.00336059
64834	ELOVL1	218028_at,57163_at|64834	1.19727	0.000383999	9.06821e-05	0.00218138
84196	USP48	220078_at,220079_s_at|84196	1.19665	5.02363e-05	1.4861e-06	5.07578e-05
54918	CMTM6	217947_at|54918	1.19616	0.00538338	0.00184593	0.000215396
8237	USP11	208723_at|8237	1.19556	0.0059793	0.000968833	0.00448083
11078	TRIOBP///NOL12	202795_x_at,210276_s_at,216210_x_at,219324_at|11078	1.19493	0.000385912	3.74418e-05	0.00021018
81603	TRIM8	221012_s_at|81603	1.19133	0.00281921	0.000383889	0.000870284
79101	TAF1D	218750_at,221580_s_at|79101	1.19098	0.000233422	0.000191597	0.000924171
5478	LOC342541///LOC202227///LOC128192///tcag7.873///PPIA///LOC643997///LOC440063///LOC256374///LOC391532///LOC439953///LOC131691///LOC654188	201293_x_at,211378_x_at,211765_x_at,211978_x_at,212661_x_at,217346_at,217602_at|5478	1.18901	0.00419463	0.000886103	0.00184125
10558	SPTLC1	202277_at,202278_s_at|10558	1.18561	0.00116958	0.000650556	0.00378135
7165	TPD52L2	201379_s_at|7165	1.18487	0.00936329	0.000158772	0.00261437
1019	CDK4	202246_s_at|1019	1.18471	0.000597719	3.80656e-05	3.56459e-05
4000	LMNA	203411_s_at,212086_x_at,212089_at,214213_x_at|4000	1.18428	0.00296121	0.0012715	0.00688238
811	CALR	200935_at,212953_x_at,214315_x_at|811	1.18394	0.00292241	0.000164268	0.000354592
2773	GNAI3	201179_s_at,201180_s_at,201181_at|2773	1.18239	0.00066117	0.000195925	0.000181407
5223	PGAM1	200886_s_at|5223	1.18194	0.00739861	0.00137001	0.00910025
8721	EDF1	209058_at,209059_s_at|8721	1.1781	0.00129547	2.13747e-05	0.000451476
6421	SFPQ	201585_s_at,201586_s_at,214016_s_at,221768_at|6421	1.17768	0.0044437	0.00344557	0.00490074
5422	POLA1	204835_at|5422	1.17687	0.00640964	0.000371321	0.00112175
6746	SSR2	200652_at|6746	1.17651	0.00199766	5.24151e-06	0.000120631
50854	C6orf48	220755_s_at|50854	1.17513	0.00539111	0.000287958	0.00068912
221061	FAM171A1	212771_at|221061	1.17507	0.00779987	0.00039732	0.00178602
29082	CHMP4A	218571_s_at,218572_at|29082	1.16973	0.00351507	0.000262082	0.00112115
816	CAMK2B	209956_s_at,210404_x_at,211483_x_at,213276_at,34846_at|816	1.16896	0.00880027	0.0012117	0.00492131
6934	TCF7L2	212759_s_at,212761_at,212762_s_at,216035_x_at,216037_x_at,216511_s_at|6934	1.16844	0.00581728	0.000445104	0.000413553
826	CAPNS1	200001_at|826	1.16839	0.000728267	1.90714e-06	2.24132e-05
5987	TRIM27	210541_s_at,212116_at,212118_at|5987	1.16634	0.000698327	1.41923e-06	0.000245914
11337	GABARAP	200645_at|11337	1.16571	0.000583293	1.17027e-06	0.000312564
1213	CLTC	200614_at,210498_at|1213	1.16554	0.00407606	6.61238e-06	2.33372e-05
65110	UPF3A	206958_s_at,206959_s_at,214323_s_at,217596_at|65110	1.16506	0.000765878	1.33716e-05	0.000359255
1915	LOC389223///EEF1A1///EEF1AL7///LOC645715///LOC100130211///LOC401717///LOC645693///LOC100132804///LOC728672	204892_x_at,206559_x_at,213477_x_at,213583_x_at,213614_x_at|1915	1.16323	0.00620094	0.00303371	0.00407285
55000	TUG1	212337_at,212725_s_at,222244_s_at|55000	1.16183	0.00307897	0.00054586	0.00196788
5607	MAP2K5	204756_at,210482_x_at,211370_s_at,211371_at,216435_at,216765_at|5607	1.16088	0.00699212	0.00214403	0.00847613
5297	PI4KAP2///PI4KA///PI4KAP1	207081_s_at,213408_s_at|5297	1.16069	0.00705113	5.05657e-05	0.000743961
23673	STX12	212111_at,212112_s_at|23673	1.15909	0.00946878	0.000136801	0.00330596
58477	SRPRB	218140_x_at|58477	1.1576	0.00939729	0.000390568	0.00288132
54462	KIAA1128	209378_s_at,209379_s_at|54462	1.15568	0.00879804	0.000402808	0.00382163
6015	RING1	208371_s_at,35685_at|6015	1.15138	0.00255423	0.00046781	0.00411769
22872	SEC31A	200945_s_at,210616_s_at,215009_s_at|22872	1.14914	0.000103456	0.000281227	0.000181407
5538	PPT1	200975_at|5538	1.14736	0.00282122	0.000140567	0.000383698
23076	RRP1B	212844_at,212846_at|23076	1.14722	0.00868611	0.00139857	0.00840894
4641	MYO1C	214656_x_at,32811_at|4641	1.14218	0.00957728	0.000295622	0.000793688
23012	STK38L	212565_at,212572_at|23012	1.1389	0.00152986	0.000542701	0.0068326
7268	TTC4	218442_at,46167_at|7268	1.13357	0.00675904	5.2014e-05	0.00165859
5908	RAP1B///hCG_1757335	200833_s_at|5908	1.1297	0.00370349	0.00329392	0.00491041
643752	RAP1B///hCG_1757335	200833_s_at|643752	1.1297	0.00370349	0.00329392	0.00491041
51593	ARS2	201679_at,201680_x_at,214127_s_at,222046_at,222047_s_at|51593	1.126	0.000509372	6.51358e-05	0.00393137
6717	SRI	208920_at,208921_s_at|6717	1.11831	0.00446478	0.000193703	0.00103102
23451	SF3B1	201070_x_at,201071_x_at,211185_s_at,214305_s_at|23451	0.910954	0.00520147	0.00269953	0.000304878
6613	SUMO3///SUMO2///LOC100127918///LOC100127922///SUMO4	200740_s_at,208738_x_at,208739_x_at,213881_x_at,215452_x_at|6613	0.904724	0.00665037	0.00463889	0.000143742
3146	HMGB1///LOC100132863///HMGB1L1///HMGB1L10///CTCFL	200679_x_at,200680_x_at,214938_x_at,216508_x_at|3146	0.900122	0.0023446	0.000397512	7.71933e-08
8675	NPEPL1///STX16	218822_s_at,221499_s_at,221500_s_at,221638_s_at|8675	0.898231	0.00381022	0.00977196	0.00974998
7957	EPM2A	205231_s_at,210870_s_at,216079_at|7957	0.894859	0.00642766	0.00427112	0.00090484
9774	BCLAF1	201083_s_at,201084_s_at,201101_s_at,214499_s_at|9774	0.894706	0.00403483	0.00907069	0.00100928
2029	ENSA	202596_at,221486_at,221487_s_at|2029	0.889538	0.00986519	0.000652017	0.000289177
60496	AASDHPPT	202169_s_at,202170_s_at|60496	0.888898	0.00883068	0.000379246	8.97949e-05
55156	ARMC1	218185_s_at|55156	0.888384	0.00503858	0.0066832	0.000367479
6128	RPL6	200034_s_at|6128	0.886267	0.00811964	0.000888631	8.11031e-05
10048	RANBP9	202582_s_at,202583_s_at,216125_s_at|10048	0.883705	0.00505044	0.00085767	5.63095e-05
10197	PSME3	200987_x_at,200988_s_at,209852_x_at,209853_s_at|10197	0.881475	0.00753243	0.0013446	0.000365121
8773	SNAP23	209130_at,209131_s_at,214544_s_at|8773	0.880328	0.00234132	0.00645291	0.00280668
375	ARF1	200065_s_at,208750_s_at|375	0.879966	0.00338449	0.00714262	0.000636128
9741	LAPTM4A	200673_at|9741	0.879068	0.00114014	0.00116776	2.85558e-05
10771	ZMYND11	202136_at,202137_s_at|10771	0.87821	0.0050547	0.00422654	3.60959e-05
10914	PAPOLA	209388_at,212718_at,212720_at,215374_at,222035_s_at|10914	0.877998	0.000516549	0.00203772	2.9059e-05
10550	ARL6IP5	200760_s_at,200761_s_at|10550	0.877152	0.00855371	0.00418575	0.00093728
30968	STOML2	215416_s_at|30968	0.876874	0.00858728	0.00052264	0.000296884
5862	RAB2A	208730_x_at,208731_at,208732_at,208733_at,208734_x_at,221960_s_at|5862	0.87494	0.00359135	2.29796e-05	4.35123e-06
57187	THOC2	212994_at,222122_s_at|57187	0.87485	0.00160316	0.000333983	1.74312e-06
2098	ESD	209009_at,215095_at,215096_s_at|2098	0.87411	0.00782547	0.00104256	0.00034831
5110	PCMT1	205202_at,208857_s_at,210156_s_at|5110	0.873347	0.00117714	3.73948e-05	9.81003e-08
26747	NUFIP1	205134_s_at,205135_s_at,205136_s_at|26747	0.87332	0.00294206	0.000293719	7.84928e-05
9453	GGPS1	202321_at,202322_s_at|9453	0.873195	0.00467088	0.00976076	0.000198243
5867	RAB4A///SPHAR	203581_at,203582_s_at,206272_at|5867	0.87317	0.00831454	0.00528785	0.00128028
63931	MRPS14	203800_s_at,203801_at|63931	0.872187	0.00665758	0.000465694	0.000277493
4179	CD46	207549_x_at,208783_s_at,211574_s_at|4179	0.872135	0.000138608	4.59681e-05	1.51094e-05
7327	UBE2G2	209041_s_at,209042_s_at|7327	0.872059	0.0014819	0.000407382	0.000483459
8405	SPOP	204640_s_at,208927_at|8405	0.871667	0.00172659	0.000194382	9.55445e-05
9184	BUB3	201456_s_at,201457_x_at,201458_s_at,209974_s_at|9184	0.871507	0.000773258	0.00409958	0.00218014
23433	RHOQ	212117_at,212119_at,212120_at,212122_at,214449_s_at|23433	0.871324	0.00479989	0.00155813	9.54979e-05
7375	USP4	202681_at,202682_s_at,211800_s_at|7375	0.870785	0.000439632	2.3839e-05	1.59929e-05
204	AK2	205996_s_at,208967_s_at,212172_at,212173_at,212174_at,212175_s_at|204	0.869837	0.00536804	0.00125685	0.00067997
7341	SUMO1	208761_s_at,208762_at,211069_s_at|7341	0.869815	0.000103351	0.00016665	1.12926e-05
5693	PSMB5	208799_at|5693	0.869422	0.00770049	0.000697848	0.000139668
387082	SUMO2///LOC100127918///LOC100127922///SUMO4	208738_x_at,215452_x_at|387082	0.869318	0.00499027	0.00843453	0.0001832
64853	AIDA	220199_s_at|64853	0.869054	0.00159713	0.00350495	3.51445e-05
7265	TTC1	201434_at|7265	0.869017	0.0034968	0.000495178	0.000142363
10972	TMED10	200929_at,212352_s_at|10972	0.868993	0.00370349	0.000383889	4.09227e-05
145781	GCOM1///GRINL1A	212241_at,212243_at,212244_at|145781	0.867909	0.00074304	0.00362845	0.00087503
81488	GCOM1///GRINL1A	212241_at,212243_at,212244_at|81488	0.867909	0.00074304	0.00362845	0.00087503
11342	RNF13	201779_s_at,201780_s_at|11342	0.86781	0.00314482	0.000144817	5.30856e-06
52	ACP1	201629_s_at,201630_s_at,215227_x_at|52	0.867533	0.00282524	5.37569e-05	1.39596e-05
10728	PTGES3	200627_at|10728	0.866832	0.00164939	0.00047436	9.70584e-05
2130	FLI1///EWSR1	209214_s_at,210011_s_at,210012_s_at,211825_s_at|2130	0.866736	0.000721671	0.00293696	0.00018599
81545	FBXO38	219608_s_at,221257_x_at|81545	0.865784	0.00664798	0.00623783	0.00046804
1432	MAPK14	202530_at,210449_x_at,211087_x_at,211561_x_at|1432	0.865737	0.000906118	0.00163327	0.00113265
23304	UBR2	212756_s_at,212760_at,215558_at|23304	0.865035	0.0082579	1.93804e-05	9.51201e-07
7555	CNBP	206158_s_at|7555	0.864966	0.00811964	0.000130551	1.96415e-05
4710	NDUFB4///LOC727762	218226_s_at|4710	0.863964	0.00921181	0.00326474	0.00244239
727762	NDUFB4///LOC727762	218226_s_at|727762	0.863964	0.00921181	0.00326474	0.00244239
10730	YME1L1	201351_s_at,201352_at,216304_x_at|10730	0.862868	0.00191573	0.00132744	9.43424e-05
7879	RAB7A	211960_s_at,211961_s_at,217267_s_at,217268_at|7879	0.862833	0.00403483	0.00660898	0.000788469
26225	ARL5A	218150_at|26225	0.862809	0.000372985	0.00281497	5.99866e-05
63933	CCDC90A	220094_s_at|63933	0.862043	0.0077281	0.00162169	0.000225994
79641	ROGDI	218394_at|79641	0.861197	0.00217207	0.00037286	0.000426057
8634	RTCD1	203594_at,215351_at|8634	0.860378	0.000627085	4.51294e-05	1.67086e-05
585	BBS4	212744_at,212745_s_at|585	0.859845	0.00560172	0.00355751	0.000411063
23435	LOC100128223///TARDBP	200020_at,221264_s_at|23435	0.85818	0.000934082	0.00305929	9.68934e-05
9491	PSMF1	201052_s_at,201053_s_at|9491	0.858168	0.0024281	0.00250908	0.0012497
54812	AFTPH	217939_s_at|54812	0.858004	0.00308602	4.27581e-05	0.000410714
23741	EID1	208669_s_at,208670_s_at,211698_at|23741	0.857976	0.00488326	0.00304563	0.00186635
8504	PEX3	203969_at,203970_s_at,203972_s_at|8504	0.857931	0.000740922	0.00141833	0.000147145
5501	PPP1CC	200726_at|5501	0.857703	0.0059154	0.00016665	2.42122e-05
51552	RAB14	200927_s_at,200928_s_at,211503_s_at|51552	0.857342	0.0027315	0.00562235	0.000752133
5710	PSMD4	200882_s_at,210459_at,210460_s_at,211609_x_at|5710	0.856966	0.00868611	0.000897466	0.00013181
1975	EIF4B	211937_at,211938_at,219599_at|1975	0.856844	0.000610777	0.00027964	8.4132e-05
5494	PPM1A	203966_s_at,210407_at|5494	0.85679	0.00735369	0.0014478	0.00010189
528	ATP6V1C1	202872_at,202873_at,202874_s_at|528	0.856229	0.00120858	0.000467418	0.000189234
8850	KAT2B	203845_at|8850	0.856204	0.00339319	0.000469872	4.86377e-05
4946	OAZ1	200077_s_at,215952_s_at|4946	0.856198	0.000312704	0.000641552	8.17946e-06
54826	GIN1	219467_at|54826	0.855674	0.00139976	2.93525e-05	1.09028e-05
5813	PURA	204020_at,204021_s_at,213806_at|5813	0.855595	0.000661032	2.33873e-05	7.11167e-07
6827	SUPT4H1	201483_s_at,201484_at|6827	0.85519	0.000444066	1.34062e-08	4.83142e-08
10273	STUB1	217934_x_at|10273	0.855182	0.00745776	0.00314514	0.000997172
9604	RNF14	201823_s_at,201824_at|9604	0.855007	0.000946867	0.00173487	3.59674e-05
22878	KIAA1012	207305_s_at|22878	0.854899	0.00460881	8.3599e-06	4.35123e-06
327	APEH	201284_s_at|327	0.854548	0.00846552	0.000742553	0.00435546
25957	SFRS18	212176_at,212177_at,212179_at|25957	0.854306	0.00259929	0.00176878	6.54556e-05
9878	LOC285412///TOX4	201683_x_at,201684_s_at,201685_s_at,217448_s_at|9878	0.852891	0.0059154	0.00103758	0.00126541
9877	ZC3H11A	205787_x_at,205788_s_at|9877	0.852494	0.000933485	0.000171204	1.02984e-05
51029	FAM152A	212371_at,219875_s_at,222158_s_at|51029	0.85239	0.00109776	0.000542701	9.40156e-05
11212	PROSC	209384_at,209385_s_at,214545_s_at,216519_s_at|11212	0.852383	0.000156549	2.4873e-06	2.38259e-06
118	ADD1	208030_s_at,214726_x_at,214736_s_at|118	0.851898	0.000933409	0.00382638	0.00105518
4801	NFYB	218127_at,218128_at,218129_s_at|4801	0.851868	0.000892709	0.000184126	2.17264e-05
55660	PRPF40A	213729_at,214941_s_at,218053_at|55660	0.851642	0.00180841	9.17096e-05	0.000100555
79020	C7orf25	221573_at,53202_at|79020	0.851439	0.00794251	6.25797e-05	3.66937e-06
4729	NDUFV2	202941_at|4729	0.851208	0.00546611	0.00289895	0.00136691
79568	C2orf47	219176_at|79568	0.850669	0.00124985	0.00242031	0.00087503
9685	CLINT1	201768_s_at,201769_at|9685	0.850507	0.00139804	5.98148e-05	2.01982e-05
79084	WDR77	201420_s_at,201421_s_at|79084	0.84956	0.00771961	0.00165009	2.9059e-05
8531	CSDA	201160_s_at,201161_s_at,213319_s_at|8531	0.849441	0.00375416	0.000170837	1.93403e-05
7411	VBP1	201472_at|7411	0.849406	0.0045136	9.02332e-06	1.68347e-06
7267	TTC3	208073_x_at,208661_s_at,208662_s_at,208663_s_at,208664_s_at,210645_s_at|7267	0.84937	0.00196267	0.000814996	3.06939e-05
26046	RNF160	215596_s_at|26046	0.848768	0.00767097	0.00455725	0.00218138
56647	BCCIP	218264_at|56647	0.848588	0.00610182	0.00293065	0.00337023
23039	XPO7	208459_s_at,212166_at|23039	0.847308	0.0011232	4.67047e-05	5.99866e-05
25842	ASF1A	203427_at,203428_s_at,213561_at|25842	0.847162	0.000559087	0.000727898	0.00136691
54469	ZFAND6	221613_s_at,222186_at|54469	0.847053	0.000528586	1.18643e-05	5.59035e-07
1974	EIF4A2	200912_s_at|1974	0.846511	0.00546611	1.36401e-05	1.24097e-06
1810	DR1	207654_x_at,209187_at,209188_x_at,216652_s_at,216653_at|1810	0.846391	0.000502159	0.00126885	0.000166559
51231	VRK3	218022_at,221998_s_at,221999_at|51231	0.846323	0.00868611	0.00142911	0.0010515
64844	2011-03-07	202653_s_at,202654_x_at|64844	0.846322	0.00668464	0.00289623	0.000234756
5569	PKIA	204612_at|5569	0.846191	0.00480845	0.00614346	0.00244239
1457	CSNK2A1///CSNK2A1P	206075_s_at,212072_s_at,212073_at,212075_s_at|1457	0.845464	0.00625249	0.00196328	0.00135712
7528	YY1	200047_s_at,201901_s_at,201902_s_at,213494_s_at|7528	0.845196	0.00170303	0.00784633	0.00241162
1353	COX11	203551_s_at,211727_s_at,214277_at|1353	0.845123	0.000581418	6.10234e-05	1.94676e-05
4775	NFATC3	207416_s_at,210555_s_at,210556_at|4775	0.844559	0.000773258	0.00101652	0.000331091
10099	TSPAN3	200972_at,200973_s_at|10099	0.844547	0.00138185	0.00713796	0.000483046
55308	DDX19A///DDX19B	202576_s_at,202577_s_at,202578_s_at|55308	0.844446	0.0010342	0.00689546	0.000103878
10724	MGEA5	200898_s_at,200899_s_at,214972_at|10724	0.844041	0.000720178	0.000541075	0.000380871
23469	PHF3	215718_s_at,217951_s_at,217952_x_at,217953_at,217954_s_at|23469	0.843991	0.000429518	0.00244981	2.7721e-05
55325	UFSP2	218449_at|55325	0.843989	0.00138087	0.00190061	0.000196041
6588	SLN	205374_at|6588	0.843789	0.00536532	0.000411845	2.7721e-05
5439	POLR2J///POLR2J2///LOC100134053///POLR2J3///POLR2J4	212782_x_at,214740_at|5439	0.843685	0.00747244	0.00136972	0.000460548
8803	SUCLA2	202930_s_at|8803	0.843167	0.00541429	0.00541229	0.00213692
8417	STX7	203457_at,212631_at,212632_at|8417	0.843138	0.000590089	0.00134256	0.000142363
8678	BECN1	208945_s_at,208946_s_at|8678	0.842392	0.000763453	2.49286e-05	8.53003e-06
4820	NKTR	202379_s_at,202380_s_at,215338_s_at,215339_at|4820	0.842072	0.00138087	0.00404304	0.000175616
10399	GNB2L1	200651_at,222034_at|10399	0.841777	0.00113228	3.66251e-06	2.61073e-07
10109	ARPC2	207988_s_at,208679_s_at,213513_x_at|10109	0.840839	0.00767097	0.00949972	0.00108196
10591	C6orf108	204238_s_at,213871_s_at,39817_s_at|10591	0.840295	0.00597406	0.000771826	0.00019434
7336	UBE2V2	209096_at|7336	0.840281	0.00626636	0.00381381	0.000424951
8315	BRAP	209922_at,209923_s_at,213473_at,41512_at|8315	0.839622	0.00353206	0.000991265	0.000174956
2079	ERH	200043_at|2079	0.839108	0.000696241	0.000171204	6.26637e-05
6300	MAPK12	206106_at|6300	0.839078	0.00948547	0.00501796	0.00145696
55768	NGLY1	207492_at,220742_s_at|55768	0.838775	0.00492648	0.00637908	0.000924171
404672	GTF2H5	213357_at|404672	0.83856	0.00338449	0.00619895	0.000487431
4598	MVK	204056_s_at,215649_s_at,36907_at|4598	0.838497	0.00103043	0.00357226	0.00114885
23142	DCUN1D4	212851_at,212853_at,212855_at|23142	0.838462	0.00956623	0.00175554	0.00106314
10434	SSSCA1///LYPLA1	203007_x_at,203114_at,212449_s_at|10434	0.838085	0.00193666	0.000792059	0.000887857
7296	TXNRD1	201266_at|7296	0.837799	0.00713624	0.00841785	0.00175311
5685	PSMA4	203396_at|5685	0.837547	0.000211756	0.00624782	0.000252475
51377	UCHL5	219960_s_at,220083_x_at|51377	0.837387	0.00220886	0.000326819	0.000141932
10193	RNF41	201961_s_at,201962_s_at|10193	0.837029	0.00191666	0.000136123	0.000174521
3646	EIF3E	208697_s_at|3646	0.836986	0.000968896	1.84541e-06	4.33409e-07
51366	UBR5	208882_s_at,208883_at,208884_s_at|51366	0.836705	0.000455546	0.000137345	8.94233e-06
14	AAMP	201511_at|14	0.836201	0.0030666	3.39098e-05	0.0001465
55333	SYNJ2BP	219156_at|55333	0.835243	0.00860999	0.000740922	0.000104666
5379	LOC100132832///LOC441259///PMS2///PMS2L5///PMS2L1///PMS2L12///PMS2L2///PMS2L3///LOC730324	214526_x_at,214756_x_at,215410_at,216039_at,216843_x_at,217485_x_at|5379	0.835085	0.0002056	0.00121704	3.56459e-05
57215	THAP11	212910_at|57215	0.834384	0.00371334	0.000983427	0.000476615
8243	SMC1A	201589_at,217555_at|8243	0.834351	0.00124539	0.00157701	0.00012033
11196	SEC23IP	209175_at,209176_at,216392_s_at|11196	0.834344	0.000847323	0.000611137	0.000657592
889	KRIT1	204738_s_at,216713_at,34031_i_at|889	0.834168	6.20064e-05	0.00026987	5.99866e-05
80308	FLAD1	205661_s_at,212541_at|80308	0.834081	0.0011199	0.00172431	0.00165072
51187	C15orf15	217915_s_at|51187	0.833798	0.00139473	0.00388387	0.000511094
100093631	LOC100093631///GTF2IP1///GTF2I	201065_s_at,210891_s_at|100093631	0.833744	9.24248e-05	0.00587536	0.000302682
2970	LOC100093631///GTF2IP1///GTF2I	201065_s_at,210891_s_at|2970	0.833744	9.24248e-05	0.00587536	0.000302682
80006	C5orf44	218674_at|80006	0.833589	0.00162746	0.00983029	0.00504982
57515	SERINC1	208671_at|57515	0.832899	1.62999e-05	2.61356e-05	4.89707e-07
55696	RBM22	218134_s_at|55696	0.832648	0.000479639	0.000389809	1.37786e-05
3313	HSPA9	200690_at,200691_s_at,200692_s_at|3313	0.831861	0.00087278	0.00364623	0.00101789
54468	FLJ20323	206860_s_at,209672_s_at,211724_x_at|54468	0.831596	0.000630059	0.00937743	0.000543535
26993	AKAP8L	215741_x_at,218064_s_at,222160_at|26993	0.831218	0.0013713	0.000757394	0.001468
6832	SUPV3L1	212894_at|6832	0.830677	0.00346477	0.00122225	0.000305248
10845	CLPX	204809_at|10845	0.830427	2.20058e-05	0.000197855	3.61536e-05
84942	WDR73	213031_s_at|84942	0.830342	0.0057397	0.000507159	0.000148694
51141	INSIG2	209566_at|51141	0.830282	0.00675904	0.000240401	2.02931e-05
1385	CREB1	204312_x_at,204313_s_at,204314_s_at,214513_s_at|1385	0.829452	0.00866161	0.00875795	0.00838915
51290	ERGIC2	218135_at|51290	0.829373	0.000590089	2.93525e-05	3.84529e-06
27107	ZBTB11	204847_at|27107	0.829177	0.000752964	0.00378723	0.0013911
26155	NOC2L	202115_s_at|26155	0.828855	0.00949907	0.00417081	0.00911527
65258	MPPE1	206764_x_at,209858_x_at,213727_x_at,213924_at,214071_at|65258	0.827899	0.00673485	0.0031978	1.82285e-05
55145	THAP1	219292_at|55145	0.827584	0.00214039	0.000975338	0.00010374
10486	CAP2	212551_at,212554_at|10486	0.82754	0.00921181	0.000634164	0.000187567
6595	SMARCA2	206542_s_at,206543_at,206544_x_at,212257_s_at,212258_s_at,217707_x_at|6595	0.827503	0.0002056	0.000968833	0.000990855
653226	hCG_1781062///SRP9	201273_s_at|653226	0.827417	0.00066117	9.19741e-06	5.87883e-06
6726	hCG_1781062///SRP9	201273_s_at|6726	0.827417	0.00066117	9.19741e-06	5.87883e-06
310	ANXA7	201366_at,209860_s_at|310	0.827042	0.00034096	7.41135e-05	2.17264e-05
8239	USP9X	201099_at,201100_s_at|8239	0.827009	0.000256898	9.38652e-05	2.04663e-06
6643	SNX2	202113_s_at,202114_at|6643	0.827006	0.000214718	1.18834e-05	3.60959e-05
51271	UBAP1	221490_at,46270_at|51271	0.826746	0.00195783	0.000379246	0.000141932
9958	USP15	209475_at,210681_s_at|9958	0.826457	0.00317301	0.0018497	0.00100928
6619	SNAPC3	204001_at,210465_s_at,222286_at|6619	0.826419	0.000571128	8.84763e-05	9.34313e-05
5694	PSMB6	208827_at|5694	0.826402	0.00161963	0.000887636	0.000207294
7009	TMBIM6	200803_s_at,200804_at|7009	0.826098	0.000529174	0.000146509	6.39627e-05
3572	IL6ST	204863_s_at,204864_s_at,211000_s_at,212195_at,212196_at|3572	0.825641	9.71961e-06	0.00639713	0.00598509
58517	RBM25	212027_at,212028_at,212030_at,212031_at,212033_at|58517	0.825612	0.000135828	0.000357836	1.17851e-06
3416	IDE	203327_at,203328_x_at,217496_s_at|3416	0.824956	0.00259891	0.0015604	0.000332798
79587	CARS2	218153_at|79587	0.824507	0.00361547	0.000542701	0.00141322
5688	PSMA7	201114_x_at,216088_s_at|5688	0.824373	0.00167482	0.000110995	1.12926e-05
51115	FAM82B	218549_s_at|51115	0.824246	0.000351221	0.00142598	0.000290989
3157	HMGCS1	205822_s_at,221750_at|3157	0.824068	0.00868611	1.75101e-05	0.00183919
8996	NOL3	221566_s_at,221567_at,59625_at|8996	0.82405	0.000627085	6.40941e-05	6.20249e-05
4351	MPI	202472_at|4351	0.823978	0.00680591	3.39493e-05	0.000240854
10484	SEC23A	204344_s_at,212887_at|10484	0.823489	0.000447564	0.00039732	2.42132e-05
80777	CYB5B	201633_s_at,201634_s_at|80777	0.8233	0.00437546	0.000133899	9.55445e-05
6767	ST13	207040_s_at,208666_s_at,208667_s_at|6767	0.822581	0.00884619	0.000521813	0.000116181
23172	FAM175B	212835_at,212837_at|23172	0.822216	0.000499786	0.000383889	0.000316064
387263	C6orf120	221786_at,221787_at|387263	0.822131	7.17649e-05	0.000516633	4.43224e-05
4149	MAX	208403_x_at,209331_s_at,209332_s_at,210734_x_at,214108_at|4149	0.822003	0.000715844	0.000252453	0.000448857
2969	LOC100093631///GTF2IP1///GTF2I	201065_s_at,210891_s_at,210892_s_at|2969	0.821589	2.69431e-05	0.0020629	0.0001465
23190	UBXN4	212006_at,212007_at,212008_at|23190	0.821587	0.00188622	0.00325596	0.000448857
5481	PPID	204185_x_at,204186_s_at|5481	0.821252	0.00169312	0.00016665	2.87565e-05
55890	GPRC5C	219327_s_at|55890	0.821105	0.000317434	0.00166647	0.000744521
55229	PANK4	218771_at|55229	0.82055	0.000328571	0.000471233	0.000154596
1938	EEF2	200094_s_at,204102_s_at|1938	0.819976	6.11592e-06	0.000111697	3.62923e-06
23177	CEP68	207971_s_at,212675_s_at,212677_s_at|23177	0.819803	0.00601093	0.00407427	0.000342014
139322	APOOL	213282_at,213289_at,222269_at|139322	0.819456	0.0006441	0.00845129	0.0066736
10049	DNAJB6	208810_at,208811_s_at,209015_s_at|10049	0.819452	0.000354961	0.00248922	0.000314654
100128223	LOC100128223///TARDBP	221264_s_at|100128223	0.819285	0.0011661	0.00142365	0.000333665
9337	CNOT8	202162_s_at,202163_s_at,202164_s_at|9337	0.818934	1.42329e-05	0.000253045	7.34272e-05
4850	CNOT4	203291_at,210203_at,210204_s_at,210866_s_at,210867_at|4850	0.818777	0.00224076	0.00275718	0.00172608
441263	PMS2L11	179_at,210707_x_at|441263	0.81816	0.00161209	6.88608e-09	0.000148694
5860	QDPR	209123_at|5860	0.817556	0.00347272	0.000296997	9.35669e-05
79177	ZNF576	219088_s_at,219089_s_at|79177	0.817413	0.00957003	0.000857383	9.54979e-05
10529	NEBL	203961_at,203962_s_at,207279_s_at,216882_s_at,217585_at|10529	0.817302	0.00584785	0.00411476	0.00028142
9550	ATP6V1G1	208737_at|9550	0.817289	0.000137905	1.76153e-05	3.84529e-06
8802	SUCLG1	217874_at|8802	0.817237	0.00648991	0.000852265	0.000458396
9859	CEP170	207719_x_at,212746_s_at|9859	0.816411	0.000128589	1.31368e-05	6.8276e-06
1948	EFNB2	202668_at,202669_s_at|1948	0.815997	0.00067674	0.00665638	0.000650012
286451	YIPF6	212340_at,212341_at,212342_at,212343_at|286451	0.815751	0.000136294	3.43609e-05	5.4018e-06
54726	OTUD4	203479_s_at,203480_s_at,220669_at|54726	0.815509	0.000213915	3.80656e-05	0.000174956
5387	LOC100132832///LOC441259///PMS2L5///PMS2///PMS2L1///PMS2L2///PMS2L12///LOC730324///PMS2L3	214473_x_at,216039_at,216111_x_at,216525_x_at,217488_x_at|5387	0.815311	0.000133145	7.18312e-05	2.44859e-06
51030	FAM18B	218446_s_at|51030	0.814872	0.00811848	0.00538715	0.000189601
9709	HERPUD1	217168_s_at|9709	0.814722	0.00636578	0.00165006	0.000258411
55188	RIC8B	219446_at|55188	0.813731	0.000903064	0.00077878	0.000310031
8738	CRADD	209833_at|8738	0.813711	0.000239165	0.000250678	0.000258008
2931	GSK3A	202210_x_at,632_at|2931	0.813186	0.00989859	0.00772255	6.7974e-05
10963	STIP1	212009_s_at,213330_s_at|10963	0.812998	0.00601093	0.00125685	0.000424395
5435	POLR2F	209511_at|5435	0.81246	0.00584785	9.21448e-05	1.23288e-05
10492	SYNCRIP	209024_s_at,209025_s_at,217832_at,217833_at,217834_s_at|10492	0.812144	0.00169414	0.00619962	0.000220995
6729	SRP54	203605_at|6729	0.811987	0.000418931	0.00362962	0.000246798
23118	MAP3K7IP2	210284_s_at,212184_s_at|23118	0.811752	9.7891e-05	8.71337e-05	1.45807e-05
54529	ASNSD1	217987_at|54529	0.811673	0.000402737	0.000151088	0.000143877
3308	HSPA4	208814_at,208815_x_at,211015_s_at,211016_x_at|3308	0.811457	0.00224018	0.000774407	0.00019585
10241	CALCOCO2	210817_s_at|10241	0.811423	0.00239136	0.000177274	9.50747e-05
51619	UBE2D4	218837_s_at,65521_at|51619	0.811154	0.0011232	0.000116084	9.40475e-05
5213	PFKM	210976_s_at|5213	0.810887	0.000993761	0.000229089	2.08726e-05
55905	RNF114	200867_at,200868_s_at,211678_s_at|55905	0.810858	0.000530935	0.000124014	9.59591e-05
5903	RANBP2	201711_x_at,201712_s_at,201713_s_at|5903	0.810206	0.000953738	0.000281562	2.95305e-05
6048	RNF5	209111_at,216018_at|6048	0.809961	0.0077281	0.00394205	0.00265397
5576	PRKAR2A	204842_x_at,204843_s_at,213052_at|5576	0.809136	0.000815875	0.00341629	0.000574146
2071	ERCC3	202176_at|2071	0.808887	0.00239188	0.00744866	0.00105638
64400	AKTIP	218373_at|64400	0.808704	0.000361338	1.68689e-05	2.99732e-06
3205	HOXA9	209905_at,214651_s_at|3205	0.808646	0.00957728	0.00641194	0.0039365
10598	AHSA1	201491_at|10598	0.80852	0.000156743	7.18312e-05	0.000111725
9733	SART3	200069_at,209127_s_at,209128_s_at|9733	0.808192	0.000320788	1.24659e-06	1.06426e-07
7326	UBE2G1	209141_at,209142_s_at|7326	0.808155	0.000229918	3.96521e-05	2.15824e-06
55544	RBM38	212430_at|55544	0.808021	0.00381022	0.000884259	0.000312839
54927	CHCHD3	217972_at|54927	0.807886	0.00388179	0.00352228	0.0023306
79848	CSPP1	220072_at,221925_s_at|79848	0.807395	0.00944147	0.000707574	0.000170985
7136	TNNI2	206393_at|7136	0.807304	0.00221109	9.83743e-05	1.87774e-05
324	APC	203525_s_at,203526_s_at,203527_s_at,215310_at,216933_x_at|324	0.807259	0.000208195	0.000171204	1.77093e-05
1182	CLCN3	201732_s_at,201733_at,201734_at,201735_s_at|1182	0.806771	0.000565471	0.000838033	0.000252475
1730	DIAPH2	205603_s_at,205726_at,217246_s_at|1730	0.806612	0.00389741	0.000877058	0.000282628
51714	SELT	217811_at|51714	0.806418	0.00539756	0.000590463	9.75103e-05
8228	PNPLA4	209739_s_at,209740_s_at|8228	0.80561	0.000142829	0.000389809	4.32048e-05
8834	TMEM11	203437_at|8834	0.805593	0.00821595	0.00210085	0.000612858
23201	FAM168A	212357_at,36612_at|23201	0.805562	0.000337184	0.00828335	8.21436e-06
9412	MED21	209362_at,209363_s_at|9412	0.805296	0.00351897	0.00341598	0.00161817
487	ATP2A1	205444_at|487	0.80433	0.000608608	9.36188e-06	2.49436e-06
11334	TUSC2	203272_s_at,203273_s_at|11334	0.804152	0.000113104	2.00148e-05	2.24702e-05
78996	C7orf49	220949_s_at|78996	0.803418	0.00271655	0.00221651	0.00074346
5976	UPF1	208947_s_at,211168_s_at|5976	0.803326	0.00204894	0.00431565	0.00312634
5423	POLB	203616_at|5423	0.803	0.00992262	0.0021424	0.000454334
27252	KLHL20	204176_at,204177_s_at,210634_at,210635_s_at|27252	0.802292	0.000319335	0.000214506	4.33409e-07
51021	MRPS16	218046_s_at|51021	0.802225	0.00221109	0.00111593	0.000525972
22849	CPEB3	205773_at|22849	0.801501	0.00489181	0.00831885	0.00366721
57109	REXO4	218767_at|57109	0.801318	0.00290392	0.00151122	0.00844112
51654	CDK5RAP1	218315_s_at|51654	0.800969	0.000258243	0.000345937	0.000164299
10959	TMED2	200087_s_at,204426_at,204427_s_at|10959	0.800772	0.00013367	0.000590217	6.88095e-05
10477	UBE2E3	210024_s_at|10477	0.800689	0.00206102	0.000450661	6.80209e-05
7716	VEZF1	202171_at,202172_at,202173_s_at|7716	0.800454	0.000906118	0.000109585	1.88755e-05
5601	MAPK9	203218_at,210570_x_at|5601	0.800377	0.000213212	0.000176189	5.3409e-05
3015	H2AFZ	200853_at,213911_s_at|3015	0.800375	0.000491902	1.30209e-07	3.62998e-08
23224	SYNE2	202761_s_at|23224	0.800019	0.0021847	0.00832573	0.00364144
54998	AURKAIP1	218580_x_at|54998	0.799942	0.000704754	2.73811e-05	3.26707e-05
51295	ECSIT	218225_at|51295	0.799848	0.00526411	0.00959913	0.00624927
59343	SENP2	218122_s_at|59343	0.799738	0.00580259	2.31103e-05	1.75258e-05
6253	RTN2	204217_s_at,34408_at|6253	0.799556	0.00113228	0.00022232	9.42711e-05
130916	MTERFD2	214364_at|130916	0.799279	0.00211178	3.43609e-05	0.000161352
9786	KIAA0586	205631_at,37232_at|9786	0.798998	0.00214039	0.000640086	0.000661776
178	AGL	203566_s_at|178	0.79871	0.000755324	5.2014e-05	2.7967e-05
9946	CRYZL1	219767_s_at|9946	0.798636	2.27893e-05	1.34911e-05	5.58314e-06
25839	COG4	212189_s_at|25839	0.798526	0.00291907	2.38062e-05	2.68115e-05
5504	PPP1R2	202165_at,202166_s_at,213774_s_at|5504	0.798292	0.00149729	0.00417209	0.00024928
801	CALM3///CALM2///CALM1	200622_x_at,200623_s_at,200653_s_at,200655_s_at,207243_s_at,209563_x_at,211984_at,211985_s_at,213688_at|801	0.798147	0.000221162	0.000209409	3.73888e-05
805	CALM3///CALM2///CALM1	200622_x_at,200623_s_at,200653_s_at,200655_s_at,207243_s_at,209563_x_at,211984_at,211985_s_at,213688_at|805	0.798147	0.000221162	0.000209409	3.73888e-05
808	CALM3///CALM2///CALM1	200622_x_at,200623_s_at,200653_s_at,200655_s_at,207243_s_at,209563_x_at,211984_at,211985_s_at,213688_at|808	0.798147	0.000221162	0.000209409	3.73888e-05
55854	ZC3H15	201593_s_at,201595_s_at,210709_at|55854	0.797599	0.00154365	0.000887636	6.32459e-05
25898	RCHY1	212743_at,212749_s_at,214281_s_at|25898	0.797184	0.000844351	0.000137897	1.95239e-05
9255	SCYE1	202541_at,202542_s_at|9255	0.797026	0.000239737	4.11102e-06	1.18092e-05
5810	RAD1	204460_s_at,204461_x_at,210216_x_at|5810	0.796989	6.41488e-05	6.05743e-05	0.000119261
10247	HRSP12	203790_s_at|10247	0.796669	0.000540805	1.81243e-05	6.9846e-07
81609	SNX27	221006_s_at,221498_at|81609	0.796437	0.00184785	0.000146283	9.10847e-05
29978	UBQLN2	215884_s_at|29978	0.796138	0.00297198	0.00120121	7.29824e-05
2027	ENO3	204483_at|2027	0.796066	0.00259929	0.000208928	5.27148e-05
26001	RNF167	212047_s_at|26001	0.795851	0.0015642	0.00221651	2.14652e-05
81894	SLC25A28	221432_s_at|81894	0.795769	0.00259519	0.00506886	0.00244225
6046	BRD2	208685_x_at,208686_s_at,214911_s_at|6046	0.795676	0.00214039	0.000794786	0.00033193
9652	TTC37	203048_s_at,203049_s_at|9652	0.795246	0.000802695	2.60278e-05	1.39596e-05
1466	CSRP2	207030_s_at,211126_s_at|1466	0.795015	0.00251241	0.00234651	0.00128682
55973	BCAP29	205084_at,217657_at|55973	0.794922	0.000825827	0.00411055	0.000572932
9903	KLHL21	203068_at|9903	0.794857	0.00301734	0.00843499	0.00254695
8087	FXR1	201635_s_at,201636_at,201637_s_at|8087	0.794483	0.000812279	0.00313463	0.000266987
29063	ZCCHC4	219917_at,220472_at,220473_s_at|29063	0.794439	0.0023446	0.00609695	0.00170741
80010	RMI1	218979_at|80010	0.794296	0.000620809	0.000766795	0.000716877
23253	ANKRD12	212286_at,212289_at,216550_x_at,216563_at|23253	0.794274	0.00230799	0.00534665	0.000296884
64981	MRPL34	221692_s_at|64981	0.794188	0.00675904	0.00100072	0.000583108
26994	RNF11	208924_at|26994	0.794102	0.000266699	0.000281562	4.13633e-05
4338	MOCS2	218212_s_at|4338	0.794025	8.19526e-05	1.20444e-05	9.52932e-06
57147	SCYL3	205607_s_at,41329_at|57147	0.793825	0.00118894	0.000904496	0.00130155
23161	SNX13	213292_s_at,215366_at,215820_x_at|23161	0.793734	0.000255513	0.000281334	0.000149271
10063	COX17	203880_at|10063	0.7937	0.00113228	0.000816729	0.000211505
2926	GRSF1	201501_s_at,201520_s_at,215030_at,221917_s_at|2926	0.793259	0.0032797	0.000165671	7.95667e-05
6856	SYPL1	201259_s_at,201260_s_at|6856	0.793109	0.000752964	0.000600443	0.00027113
25948	KBTBD2	212447_at|25948	0.79278	0.00509606	0.0060121	0.00085623
4076	CAPRIN1	200722_s_at,200723_s_at|4076	0.792701	1.89565e-08	3.24778e-08	1.89622e-09
5828	PXMP3	210296_s_at|5828	0.792533	2.72357e-06	2.95019e-08	4.34235e-08
5432	POLR2C	208996_s_at,214263_x_at,216282_x_at|5432	0.791945	6.24829e-05	2.74449e-05	2.42122e-05
55969	C20orf24	217835_x_at|55969	0.791242	0.00112297	6.86758e-06	3.6661e-06
55850	USE1	219348_at,221706_s_at|55850	0.79073	0.000491902	0.00162131	0.000355942
285359	PDCL3///LOC285359	219043_s_at|285359	0.790568	0.0019429	0.00317725	0.000434841
79031	PDCL3///LOC285359	219043_s_at|79031	0.790568	0.0019429	0.00317725	0.000434841
2960	GTF2E1	205930_at|2960	0.790378	0.000494149	0.000214645	0.000104044
6184	RPN1	201011_at|6184	0.790024	0.000729574	0.00619566	0.000822261
25852	ARMC8	203486_s_at,203487_s_at,219094_at|25852	0.789781	0.000279862	7.8196e-05	2.01982e-05
79109	MAPKAP1	217808_s_at|79109	0.789508	0.00370349	0.000341386	8.2709e-05
5571	PRKAG1	201805_at|5571	0.789438	0.00117178	0.000542701	0.000163636
51077	MAPK1IP1L///FCF1	212499_s_at,215567_at,219927_at|51077	0.789297	5.60475e-05	0.00649425	0.00557649
22954	TRIM32	203846_at|22954	0.789145	0.000403569	2.93525e-05	2.24702e-05
146542	ZNF688	213527_s_at,213529_at|146542	0.788855	3.90682e-05	0.000276021	0.000125853
288	ANK3	206385_s_at,207950_s_at,209442_x_at|288	0.78861	0.000479639	0.000256014	0.000239664
51118	UTP11L	218235_s_at|51118	0.788608	0.0030666	0.000773352	0.000360331
51696	HECA	218603_at|51696	0.788198	0.000611444	0.000228275	2.97016e-05
64793	CCDC21	219611_s_at|64793	0.787791	0.0030666	0.00059347	0.000161461
54732	TMED9	205812_s_at,208757_at|54732	0.787689	0.00080803	0.00127436	0.00189084
659	BMPR2	209920_at,210214_s_at|659	0.787603	0.00524146	0.000887636	0.0013526
55706	TMEM48	218073_s_at|55706	0.78714	0.00122506	0.000580298	0.000543038
23583	SMUG1	218685_s_at|23583	0.785736	0.000990587	0.0016238	6.31838e-05
54165	DCUN1D1	218583_s_at|54165	0.785341	0.000187151	0.000273434	1.43503e-05
25843	MOBKL3	202918_s_at,202919_at|25843	0.785303	9.88101e-05	6.8791e-05	3.65873e-05
8161	COIL	203653_s_at,203654_s_at|8161	0.784514	0.000191803	9.59266e-08	8.72098e-08
51174	TUBD1	210389_x_at,221326_s_at|51174	0.784345	0.00101008	0.000641552	0.000455239
23283	CSTF2T	212901_s_at,212905_at|23283	0.784272	0.00350241	0.000342545	0.000477122
10605	PAIP1	208051_s_at,209063_x_at,209064_x_at,210283_x_at,213754_s_at|10605	0.784233	0.000239737	2.49149e-05	3.02841e-06
3364	HUS1	204883_s_at,204884_s_at,217618_x_at|3364	0.784016	0.000229918	3.10826e-05	4.73989e-05
5236	PGM1	201968_s_at|5236	0.783734	0.00190639	1.0144e-05	6.5258e-06
5784	PTPN14	205503_at|5784	0.783335	0.00577952	0.00374644	0.00144915
124801	LSM12	212529_at,212532_s_at|124801	0.783095	0.00337213	0.00428457	0.00271488
10617	STAMBP	202811_at|10617	0.782702	0.00176424	0.000656687	0.000284401
55197	RPRD1A	218209_s_at|55197	0.782182	0.000691732	0.00038786	5.34346e-05
55758	RCOR3	218344_s_at|55758	0.782042	0.000265021	0.00172722	0.000257642
25813	SAMM50///LOC100131861	201569_s_at,201570_at|25813	0.781991	0.000773258	0.00015625	5.29274e-05
10229	COQ7	209745_at,209746_s_at,210820_x_at|10229	0.781678	0.000255705	3.20141e-05	2.06556e-05
64771	C6orf106	205457_at,217924_at,217925_s_at|64771	0.780927	0.00237719	0.00142911	0.000199235
55161	TMEM33	218465_at|55161	0.780861	0.000122788	0.00223417	0.00244225
2058	EPRS	200841_s_at,200842_s_at,200843_s_at|2058	0.780753	0.00115962	2.29935e-05	7.26375e-06
6392	LOC647081///SDHD	202026_at,215652_at|6392	0.780426	0.000265021	0.00017972	0.000203196
55140	ELP3	221094_s_at|55140	0.780282	0.00020277	0.000137191	5.22064e-05
7329	UBE2I	208760_at,211008_s_at,213535_s_at,213536_s_at|7329	0.779904	2.45904e-07	6.32155e-05	5.29117e-05
2549	GAB1	207112_s_at,214987_at|2549	0.779743	0.00523346	0.000611137	0.00135664
2222	FDFT1	208647_at,210950_s_at|2222	0.778749	2.48854e-06	5.34603e-07	2.33785e-07
100131861	SAMM50///LOC100131861	201569_s_at|100131861	0.77849	0.000794183	7.18312e-05	4.52359e-05
27297	CRCP	203898_at,203899_s_at|27297	0.778222	0.00114291	7.58277e-05	0.00131933
64795	RMND5A	212478_at,212479_s_at,212482_at|64795	0.778013	1.87351e-05	5.37291e-07	1.60213e-08
84656	N-PAC///SEPT6	212414_s_at,218506_x_at,221628_s_at,222115_x_at|84656	0.777944	0.000141238	3.93816e-05	0.00887244
10524	KAT5	206689_x_at,209192_x_at,214258_x_at|10524	0.777797	4.45079e-06	1.12283e-08	2.38259e-06
51164	DCTN4	218013_x_at|51164	0.777524	6.84837e-05	3.34797e-05	5.72555e-06
23376	KIAA0776	212633_at,212634_at|23376	0.777139	0.000172145	0.000178272	6.30249e-05
51230	PHF20	206567_s_at,209422_at,209423_s_at|51230	0.777038	0.000685545	0.00101642	0.000401373
10490	VTI1B	209452_s_at|10490	0.776504	5.60895e-06	1.4708e-07	1.91498e-07
23135	JMJD3	213146_at,41386_i_at,41387_r_at|23135	0.775769	0.000925356	0.000439815	1.95239e-05
5902	RANBP1	202482_x_at,202483_s_at,221915_s_at|5902	0.775359	2.27893e-05	0.00011272	3.10562e-05
140609	NEK7	212530_at|140609	0.775165	8.16915e-05	6.23021e-08	5.56683e-09
1979	EIF4EBP2	208769_at,208770_s_at|1979	0.774643	0.000177425	7.50457e-06	1.91524e-05
9777	TM9SF4	212194_s_at,212198_s_at|9777	0.774293	4.70113e-05	8.28312e-05	1.84383e-06
81627	C1orf25	220992_s_at|81627	0.774125	0.00936329	0.000521448	0.000141791
2954	GSTZ1	209531_at|2954	0.773894	0.00162692	3.14367e-05	6.30249e-05
10608	MXD4	210778_s_at,212346_s_at,212347_x_at|10608	0.773869	0.000656805	0.000166482	2.77823e-05
9617	MTRF1	219822_at|9617	0.773412	0.00096901	1.10293e-05	2.74956e-06
2157	F8	205756_s_at|2157	0.773234	0.00888082	0.000834805	0.000266146
23358	USP24	212381_at,212388_at|23358	0.773194	0.000549856	0.00018241	1.66304e-05
54942	C9orf6	218998_at|54942	0.77287	0.00200065	0.00311626	0.0033132
9882	TBC1D4	203386_at,203387_s_at|9882	0.772623	0.00013367	0.000421401	5.41179e-05
830	CAPZA2	201237_at,201238_s_at|830	0.771984	0.000210564	0.000838033	0.000220333
3895	KTN1	200914_x_at,200915_x_at,214709_s_at|3895	0.77143	0.000136975	0.000597101	2.8104e-05
9275	BCL7B	202518_at|9275	0.771389	0.00333064	0.000173469	6.22838e-05
100128553	CTAGE4///LOC441294///LOC100142659	214355_x_at,215549_x_at|100128553	0.770913	0.000503062	0.000276021	0.00014915
8028	MLLT10	205408_at,216480_x_at,216503_s_at,216506_x_at,216509_x_at|8028	0.77044	0.00022519	0.000171204	0.00100928
51780	JMJD1B	201643_x_at,210878_s_at|51780	0.770337	0.000320633	0.00937743	0.00136831
9443	MED7	204349_at,204350_s_at|9443	0.770114	9.63962e-05	3.35977e-05	1.67205e-05
51526	C20orf111	209020_at,221954_at|51526	0.769984	0.0012973	0.00118224	0.000439669
9040	UBE2M	203109_at|9040	0.769221	0.00723438	0.00175877	0.00170741
23534	TNPO3	212317_at,212318_at,214550_s_at|23534	0.768813	0.00052111	0.000579631	0.000161769
9749	PHACTR2	204047_s_at,204048_s_at,204049_s_at|9749	0.768056	0.00104297	0.00318895	0.00345617
84124	ZNF394	214714_at|84124	0.767601	0.000702898	2.30651e-05	1.23425e-05
8125	LOC100128146///LOC723972///ANP32C///ANP32D///ANP32A	201038_s_at,201043_s_at,201051_at,208571_at|8125	0.767285	3.09916e-05	2.3003e-05	5.21385e-07
79634	SCRN3	219234_x_at|79634	0.767277	0.000560426	1.61025e-05	2.63453e-05
4606	MYBPC2	206394_at|4606	0.767082	0.00345245	0.0014478	0.000322971
9166	EBAG9	204274_at,204278_s_at|9166	0.766602	0.000124345	1.07922e-05	8.21304e-06
9520	NPEPPS	201454_s_at,201455_s_at|9520	0.766319	0.000826743	5.50666e-05	1.6908e-05
1737	DLAT	211150_s_at,212568_s_at,213149_at|1737	0.765916	0.00538338	0.00059347	0.000958708
219654	ZCCHC24	212419_at,212423_at|219654	0.765842	0.00011447	7.94201e-05	1.18092e-05
6924	TCEB3	202818_s_at,202819_s_at,213604_at|6924	0.765753	7.60892e-06	1.37906e-07	6.29723e-08
4299	AFF1	201924_at,211826_s_at,215451_s_at|4299	0.765186	0.00116913	8.06081e-05	3.56603e-05
56910	STARD7	200028_s_at|56910	0.764908	2.94814e-05	4.37004e-06	1.13711e-06
10934	MORF4L1///MORF4	221381_s_at|10934	0.76489	0.00284879	0.000463835	0.000116267
730092	LOC653390///RRN3///LOC730092	214712_at,215211_at,216902_s_at,216908_x_at,221714_s_at|730092	0.764683	0.00183642	0.000598203	0.000683977
79666	PLEKHF2	218640_s_at|79666	0.764198	0.00172938	0.0042428	0.00108818
9360	PPIG	208993_s_at,208994_s_at,208995_s_at|9360	0.7638	3.48911e-05	1.51217e-05	1.03978e-07
2872	MKNK2	218205_s_at|2872	0.763645	0.000625808	4.03104e-05	1.50705e-05
55272	IMP3	221688_s_at|55272	0.763469	0.000129296	3.3468e-05	2.14855e-05
11103	KRR1	203202_at,203203_s_at|11103	0.763242	0.000222862	4.67169e-05	9.00949e-06
79589	RNF128	219263_at|79589	0.763105	0.00880027	0.0084073	0.00131483
51573	GDE1	202593_s_at|51573	0.763088	7.30002e-07	2.40387e-07	2.70655e-08
7174	TPP2	203374_s_at,203375_s_at|7174	0.762679	0.00407934	0.000691547	0.000290185
9682	JMJD2A	203204_s_at,203205_at|9682	0.762488	0.000108445	1.49336e-05	0.000205665
10150	MBNL2	203640_at,205017_s_at,205018_s_at|10150	0.762043	6.28235e-05	3.0026e-06	1.64398e-05
10625	IVNS1ABP	201362_at,201363_s_at,206245_s_at|10625	0.761307	0.00159845	0.00146285	0.000203707
25820	ARIH1	201878_at,201879_at,201880_at,201881_s_at|25820	0.761128	1.1689e-06	5.52942e-08	3.75792e-08
3340	NDST1	202607_at,202608_s_at|3340	0.76082	0.0078835	0.000761462	0.00191739
23522	MYST4	211874_s_at,212452_x_at,212462_at,214496_x_at|23522	0.760689	4.56627e-06	1.96599e-05	3.5355e-06
8557	TCAP	205766_at|8557	0.760312	0.000103351	0.00170466	0.000650012
7707	ZNF148	203318_s_at,203319_s_at|7707	0.760158	0.000531845	0.00129586	0.000541664
29780	PARVB	204629_at,216253_s_at,216254_at,37965_at,37966_at|29780	0.760004	0.00145701	0.00468019	0.00167352
54838	C10orf26	202808_at|54838	0.759858	0.0040018	0.00187613	0.00144877
7580	ZNF32	209538_at|7580	0.759484	1.72495e-05	6.00689e-06	4.53123e-06
10640	EXOC5	218748_s_at|10640	0.759081	0.00385083	0.00498581	0.0029322
117178	SSX2IP	203015_s_at,203016_s_at,203017_s_at,203018_s_at,203019_x_at,210871_x_at|117178	0.758943	0.0030666	0.000754706	0.00100928
60561	RINT1	218598_at|60561	0.758931	0.000627085	0.000281334	0.000120902
65260	C1orf163	219420_s_at|65260	0.757885	0.0049859	0.000707806	0.0010415
114876	OSBPL1A	208158_s_at,209485_s_at|114876	0.757763	0.00083935	2.29796e-05	1.03386e-05
11066	SNRNP35	205300_s_at|11066	0.757006	7.71943e-05	5.64886e-05	1.05662e-05
51020	HDDC2	203259_s_at,203260_at|51020	0.755789	4.17887e-05	1.3068e-05	9.27758e-06
29104	N6AMT1	220311_at|29104	0.755689	0.00399622	0.00985055	0.00498231
4137	MAPT	203928_x_at,203929_s_at,203930_s_at,206401_s_at|4137	0.755402	0.00608407	0.00909758	0.00418012
2766	GMPR	204187_at|2766	0.75522	0.000720178	0.00039732	0.000174521
3419	IDH3A	202069_s_at,202070_s_at|3419	0.754514	0.00201822	0.00132744	0.000453415
79074	C2orf49	219662_at|79074	0.754513	0.00483895	0.00434525	0.00453503
9100	USP10	209136_s_at,209137_s_at|9100	0.754393	2.88211e-05	1.29005e-06	3.21422e-07
6655	SOS2	211665_s_at,212870_at,217575_s_at,217576_x_at,217644_s_at|6655	0.752627	8.1077e-05	3.15807e-05	1.51569e-05
55204	GOLPH3L	218361_at|55204	0.751948	1.93125e-05	9.01202e-06	4.89707e-07
757	TMEM50B	219600_s_at|757	0.750929	0.000251053	0.00054858	0.000260465
5224	PGAM2	205736_at|5224	0.7506	0.00327865	0.00253139	0.00148264
56061	UBFD1	205687_at|56061	0.749759	0.00023914	0.000100146	4.3096e-05
9131	AIFM1	205512_s_at|9131	0.749458	0.000208195	0.000178272	0.0001832
7572	ZNF24	203247_s_at,203248_at,212534_at|7572	0.749345	7.31252e-06	2.23174e-06	9.23293e-07
832	CAPZB	201949_x_at,201950_x_at,215097_at,37012_at|832	0.749132	6.84023e-07	1.63625e-06	1.91164e-07
7965	JTV1	202138_x_at,209971_x_at,209972_s_at|7965	0.748579	0.00748054	0.000907615	0.000412222
5230	PGK1	200737_at,200738_s_at,217356_s_at,217383_at|5230	0.748193	9.84964e-05	3.28198e-06	8.49291e-07
11059	WWP1	212637_s_at,212638_s_at|11059	0.74803	0.000974416	0.000171204	4.32556e-05
27095	TRAPPC3	203511_s_at,203512_at|27095	0.747323	2.48854e-06	1.60408e-07	3.68652e-09
4952	OCRL	203446_s_at,208316_s_at|4952	0.747219	0.00024921	1.45582e-05	2.14855e-05
57506	VISA	220305_at|57506	0.747031	0.00135842	4.68653e-05	1.43503e-05
64208	POPDC3	219926_at|64208	0.746321	0.000890694	0.000771826	0.000207401
8496	LOC729222///PPFIBP1	203735_x_at,203736_s_at,214374_s_at,214375_at|8496	0.745705	7.41608e-05	0.00142197	0.000365121
5886	RAD23A	201039_s_at,201046_s_at|5886	0.745547	8.77773e-05	3.96521e-05	9.31726e-05
11043	MID2	208384_s_at|11043	0.745372	0.000723225	0.000102478	5.41179e-05
80267	EDEM3	220342_x_at,220926_s_at|80267	0.745372	0.000390995	0.000106475	4.52344e-05
2057	EPOR	209962_at,209963_s_at,215054_at,216999_at,37986_at,396_f_at|2057	0.745184	0.00212338	4.27581e-05	0.000193199
29116	MYLIP	220319_s_at|29116	0.744114	0.00645626	0.00294061	0.00112254
26505	CNNM3	220739_s_at|26505	0.743941	0.0022882	5.79991e-05	0.000151661
3839	KPNA3	221502_at,221503_s_at|3839	0.743349	0.000191803	1.37179e-05	4.63372e-06
10059	DNM1L	203105_s_at|10059	0.742263	7.60336e-05	2.10385e-05	1.17635e-05
80351	TNKS2	218228_s_at|80351	0.742255	0.000897436	0.00540504	0.00113273
55729	ATF7IP	207728_at,216197_at,216198_at,218987_at|55729	0.741759	0.000239038	3.15526e-05	3.74336e-06
285412	LOC285412///TOX4	217448_s_at|285412	0.74173	0.00464944	0.000850861	6.13969e-05
5702	PSMC3	201267_s_at|5702	0.741186	2.59209e-05	6.07657e-07	8.08716e-08
10146	G3BP1	201503_at,201514_s_at,222187_x_at|10146	0.740773	2.55475e-05	4.5312e-06	1.68347e-06
1054	CEBPG	204203_at|1054	0.740113	0.000789406	0.00244319	6.26637e-05
643293	LOC643293	215057_at|643293	0.740047	0.000885114	7.91231e-06	2.65329e-05
7321	UBE2D1	211764_s_at,214590_s_at,215957_at|7321	0.739824	0.000627085	0.000426774	0.000340735
57110	HRASLS	219983_at,219984_s_at|57110	0.739599	0.00159741	0.000170832	0.000102702
54964	C1orf56	221222_s_at|54964	0.739494	0.00716688	0.00858639	0.00421499
11051	NUDT21	202697_at,213461_at|11051	0.739142	0.000111025	0.000630316	0.000470378
90411	MCFD2	212245_at,212246_at|90411	0.738936	9.52663e-06	1.12583e-05	9.80779e-06
64172	OSGEPL1	220631_at|64172	0.738695	0.000372456	3.03582e-05	0.000150164
8604	SLC25A12	203339_at,203340_s_at|8604	0.738188	0.000289229	1.97091e-05	8.17946e-06
1025	CDK9	203198_at|1025	0.737988	0.00404457	0.00481371	0.00113408
7531	YWHAE	210317_s_at,210996_s_at|7531	0.737834	2.8436e-05	2.32921e-05	6.35163e-06
5898	RALA	214435_x_at|5898	0.737663	6.02074e-05	0.000619459	0.000130856
28977	MRPL42	217919_s_at|28977	0.736701	0.000234076	0.000112803	6.64016e-05
100142659	CTAGE4///LOC441294///LOC100142659	214355_x_at|100142659	0.736669	0.0010342	0.000697357	0.00134227
441294	CTAGE4///LOC441294///LOC100142659	214355_x_at|441294	0.736669	0.0010342	0.000697357	0.00134227
55074	OXR1	218197_s_at|55074	0.736638	1.02751e-05	6.43357e-08	1.51506e-07
1654	DDX3X	201210_at,201211_s_at,207617_at,212514_x_at,212515_s_at|1654	0.736497	0.000447564	0.000323308	8.72001e-05
8459	TPST2	204079_at|8459	0.735891	0.000499786	1.44616e-05	7.30095e-05
81555	YIPF5	221423_s_at|81555	0.735186	9.57713e-06	2.51348e-05	4.31977e-05
9169	SFRS2IP	206989_s_at,209376_x_at,213850_s_at|9169	0.734948	5.77656e-06	5.60059e-05	2.06248e-05
8436	SDPR	218711_s_at|8436	0.734751	6.67413e-06	0.000377501	7.29824e-05
3219	HOXB9	216417_x_at|3219	0.734548	5.48455e-05	3.47238e-05	0.000169709
56288	PARD3	210094_s_at,221280_s_at,221526_x_at,221527_s_at|56288	0.734543	0.000357061	0.000455133	0.000165386
81847	RNF146	221430_s_at|81847	0.734233	9.94557e-06	3.47262e-06	3.2752e-07
8774	NAPG	210048_at|8774	0.733954	0.00298716	3.58746e-05	1.92697e-05
7140	TNNT3	205693_at|7140	0.733927	0.000221162	8.7356e-05	2.17801e-05
57157	PHTF2	209780_at,215286_s_at,217097_s_at|57157	0.733784	0.001246	0.000648017	0.000250341
4686	NCBP1	209519_at,209520_s_at|4686	0.733576	0.000279862	0.00066701	0.000610055
9260	PDLIM7	203369_x_at,203370_s_at,214121_x_at,214122_at,214266_s_at|9260	0.733057	0.00947939	0.00309513	0.00133771
7019	TFAM	203176_s_at,203177_x_at,208541_x_at|7019	0.732362	2.88211e-05	4.90323e-05	5.93298e-05
100130561	HMGB1///LOC100132863///HMGB1L1///HMGB1L10///CTCFL	216508_x_at|100130561	0.731198	3.52853e-07	6.21688e-09	1.39003e-08
100132863	HMGB1///LOC100132863///HMGB1L1///HMGB1L10///CTCFL	216508_x_at|100132863	0.731198	3.52853e-07	6.21688e-09	1.39003e-08
10357	HMGB1///LOC100132863///HMGB1L1///HMGB1L10///CTCFL	216508_x_at|10357	0.731198	3.52853e-07	6.21688e-09	1.39003e-08
140690	HMGB1///LOC100132863///HMGB1L1///HMGB1L10///CTCFL	216508_x_at|140690	0.731198	3.52853e-07	6.21688e-09	1.39003e-08
51701	NLK	218318_s_at|51701	0.730984	0.0010334	0.000190511	5.72622e-05
6415	SEPW1	201194_at|6415	0.730527	3.10946e-05	1.50918e-06	2.97244e-07
56929	FEM1C	213341_at|56929	0.729091	0.00610182	0.000909639	0.000626861
395	ARHGAP6	206167_s_at,208085_s_at|395	0.727394	0.000707659	0.000694908	0.000258411
10472	ZNF238	207164_s_at,212774_at|10472	0.727367	0.000143064	3.10826e-05	1.41666e-05
2309	FOXO3///ZNF286C	204131_s_at,204132_s_at,210655_s_at,217399_s_at|2309	0.727171	0.00198589	0.00242031	0.00158995
56950	SMYD2	212921_at,212922_s_at|56950	0.726967	0.00291283	0.00189338	0.000482416
387522	TMEM189-UBE2V1///LOC100133558///UBE2V1P2///UBE2V1///TMEM189///RNPEP	201001_s_at,201002_s_at,201003_x_at,216315_x_at|387522	0.726915	3.14301e-06	2.98095e-07	4.83142e-08
7335	TMEM189-UBE2V1///LOC100133558///UBE2V1P2///UBE2V1///TMEM189///RNPEP	201001_s_at,201002_s_at,201003_x_at,216315_x_at|7335	0.726915	3.14301e-06	2.98095e-07	4.83142e-08
596	BCL2	203684_s_at,203685_at,207004_at,207005_s_at|596	0.726628	0.00284374	0.0036559	0.00138776
3202	HOXA5	213844_at|3202	0.726541	0.00426527	0.00793295	0.00881033
79647	AKIRIN1	217893_s_at|79647	0.726473	0.00147056	0.000708544	0.000244911
952	CD38	205692_s_at|952	0.725864	0.000906194	0.000748984	0.000449179
9456	HOMER1	213793_s_at|9456	0.725283	0.000184897	0.000740933	6.53735e-05
29959	NRBP1	217765_at|29959	0.724954	0.000534487	6.54446e-07	6.39321e-08
163	AP2B1	200612_s_at,200615_s_at|163	0.724789	4.11032e-07	4.29646e-06	6.68667e-06
6535	SLC6A10P///SLC6A8///LOC653562	202219_at,210854_x_at,213843_x_at,215812_s_at|6535	0.72467	0.00106191	5.2014e-05	0.00020909
55366	LGR4	218326_s_at|55366	0.724218	0.000456004	0.000159377	0.000294214
84759	PCGF1	210022_at,210023_s_at|84759	0.723971	1.53956e-06	0.00012354	1.82285e-05
203	AK1	202587_s_at,202588_at|203	0.723949	0.000581418	0.00046467	0.000128923
546	ATRX	208859_s_at,208860_s_at,208861_s_at,211022_s_at|546	0.722831	1.00096e-08	6.54446e-07	2.21299e-09
10677	AVIL	205539_at,210507_s_at|10677	0.722506	0.00305383	2.61356e-05	5.55423e-05
4942	OAT	201599_at|4942	0.722056	1.72032e-05	7.45762e-08	6.86436e-09
29058	C20orf30	220477_s_at|29058	0.721841	4.437e-07	2.44471e-07	1.6915e-07
56242	ZNF253	206900_x_at|56242	0.721361	0.00264747	0.00014228	0.000232739
79929	MAP6D1	221713_s_at|79929	0.719111	0.000390695	0.000177737	0.000148694
355	FAS	204780_s_at,204781_s_at,215719_x_at,216252_x_at|355	0.718569	0.000383829	0.000341508	9.68934e-05
10987	COPS5	201652_at|10987	0.718312	0.000239165	3.05297e-05	1.23333e-05
64960	MRPS15	221437_s_at|64960	0.71726	1.22184e-05	1.40671e-07	5.03708e-07
80306	MED28	214831_at,218438_s_at|80306	0.717101	4.21104e-05	9.51069e-06	2.29077e-05
50862	RNF141	219104_at|50862	0.71688	0.00011447	6.32697e-07	1.65905e-07
7748	ZNF195	204234_s_at|7748	0.716004	8.34404e-07	8.96183e-07	1.51453e-06
402055	SRRD	213608_s_at|402055	0.715993	0.000134589	4.6126e-05	4.12575e-05
4734	NEDD4	213012_at|4734	0.715968	0.000175709	1.18699e-05	1.49637e-06
5315	PKM2	201251_at|5315	0.715785	0.000110668	2.03981e-05	1.48603e-05
4756	NEO1	204321_at|4756	0.71572	0.00432285	0.0014811	0.00288083
8570	KHSRP	204371_s_at,204372_s_at,212303_x_at|8570	0.715156	3.86759e-05	6.54446e-07	0.000281657
4947	OAZ2	201364_s_at,201365_at|4947	0.71488	6.0531e-08	5.40693e-07	1.68888e-07
192670	EIF2C3///EIF2C4	219190_s_at|192670	0.714766	0.000640678	0.00121946	0.00067893
23291	FBXW11	209455_at,209456_s_at|23291	0.714729	2.26842e-07	1.85314e-08	1.4055e-09
4170	MCL1	200796_s_at,200797_s_at,200798_x_at,214056_at,214057_at|4170	0.714612	7.10868e-06	1.64265e-06	9.85234e-08
367	AR	211110_s_at,211621_at|367	0.714343	6.83711e-07	7.01818e-07	1.42956e-07
4233	MET	203510_at,211599_x_at,213807_x_at,213816_s_at|4233	0.713896	4.28326e-05	2.5817e-05	6.39627e-05
55281	TMEM140	218999_at|55281	0.713813	0.00209933	0.00154861	0.00181298
388	RHOB	212099_at|388	0.713461	0.00683446	0.00199877	0.000527293
11252	PACSIN2	201651_s_at|11252	0.713439	8.42723e-06	4.44235e-08	5.14348e-08
388650	FAM69A	213689_x_at,216044_x_at|388650	0.712809	0.000773258	0.000836763	0.000241484
8545	CGGBP1	206861_s_at|8545	0.712697	0.000575448	4.6626e-05	0.000109406
653390	LOC653390///RRN3///LOC730092	216902_s_at|653390	0.712667	0.00940622	0.000888631	0.000612339
3141	HLCS	207833_s_at,209399_at|3141	0.71227	0.00120119	0.00144652	3.73888e-05
9731	KIAA0562	204074_s_at,204075_s_at|9731	0.712225	0.000169093	1.19906e-08	2.21299e-09
7088	TLE1	203220_s_at,203221_at,203222_s_at|7088	0.712058	0.00859286	0.00246534	0.00304618
79590	MRPL24	218270_at|79590	0.711948	5.72348e-08	1.76153e-05	1.08655e-05
729288	FOXO3///ZNF286C	210655_s_at|729288	0.711647	0.000705507	0.00147851	0.00147745
64149	C17orf75	203830_at|64149	0.711163	0.000131188	4.88157e-05	6.48515e-05
4253	CTAGE5	204055_s_at,215930_s_at|4253	0.710197	0.000835856	0.00570218	0.00119377
3221	HOXC6///HOXC4	206194_at,206858_s_at|3221	0.709787	2.86748e-08	5.03331e-07	1.42956e-07
3842	TNPO1	207657_x_at,209225_x_at,209226_s_at,212635_at,221829_s_at|3842	0.70974	0.000591067	0.000879873	0.000186763
3977	LIFR	205876_at|3977	0.708668	0.000194117	0.000172265	0.000125322
55293	UEVLD	220775_s_at|55293	0.708422	7.61565e-05	0.0003648	0.00028142
51750	TNFRSF6B///RTEL1	206092_x_at,206467_x_at,211526_s_at,213829_x_at,216325_x_at|51750	0.707177	0.00110394	0.00987264	0.000428807
8869	ST3GAL5	203217_s_at|8869	0.706476	0.00613136	0.0021451	0.000444794
57496	MKL2	218259_at|57496	0.70642	5.02363e-05	3.39098e-05	8.16341e-06
7307	U2AF1	202858_at|7307	0.706101	5.66497e-05	1.99614e-07	3.62998e-08
6272	SORT1	212797_at,212807_s_at|6272	0.706075	0.000781654	0.00109626	0.00101189
6256	RXRA	202426_s_at,202449_s_at|6256	0.705871	0.00117155	0.00368613	0.00138236
27130	INVS	210114_at,211054_at,211055_s_at|27130	0.704786	0.00182348	1.95534e-05	0.000207253
682	BSG	208677_s_at|682	0.704512	0.00762094	0.00114974	0.00105538
440434	LOC440434	214107_x_at,215090_x_at|440434	0.704298	7.7199e-06	3.03582e-05	1.10768e-05
8339	HIST1H2BC///HIST1H2BE///HIST1H2BF///HIST1H2BI///HIST1H2BG	208490_x_at,208523_x_at,208527_x_at,210387_at,214455_at,215779_s_at|8339	0.704159	0.000494149	0.000840545	0.001468
8343	HIST1H2BC///HIST1H2BE///HIST1H2BF///HIST1H2BI///HIST1H2BG	208490_x_at,208523_x_at,208527_x_at,210387_at,214455_at,215779_s_at|8343	0.704159	0.000494149	0.000840545	0.001468
8344	HIST1H2BC///HIST1H2BE///HIST1H2BF///HIST1H2BI///HIST1H2BG	208490_x_at,208523_x_at,208527_x_at,210387_at,214455_at,215779_s_at|8344	0.704159	0.000494149	0.000840545	0.001468
8346	HIST1H2BC///HIST1H2BE///HIST1H2BF///HIST1H2BI///HIST1H2BG	208490_x_at,208523_x_at,208527_x_at,210387_at,214455_at,215779_s_at|8346	0.704159	0.000494149	0.000840545	0.001468
8347	HIST1H2BC///HIST1H2BE///HIST1H2BF///HIST1H2BI///HIST1H2BG	208490_x_at,208523_x_at,208527_x_at,210387_at,214455_at,215779_s_at|8347	0.704159	0.000494149	0.000840545	0.001468
54876	C4orf30	219717_at|54876	0.704008	0.00136567	0.000162847	8.75862e-05
1140	CHRNB1	206703_at|1140	0.703182	0.00153056	0.0043868	0.000715462
56985	C17orf48	220606_s_at|56985	0.702788	0.00455597	0.00104256	0.000686605
51002	TPRKB	219030_at|51002	0.70257	0.000286975	3.51003e-05	1.32577e-05
6258	RXRG	205954_at|6258	0.702345	0.00859286	0.00618572	0.00455664
55704	CCDC88A	219387_at,221078_s_at|55704	0.702145	0.00675904	9.85102e-05	7.23434e-05
58513	EPS15L1	221056_x_at,222112_at,222113_s_at|58513	0.701849	0.00858728	0.00772809	0.00602656
7259	TSPYL1	221493_at|7259	0.70165	0.000540855	0.000678631	0.000165955
10766	TOB2	221496_s_at,222243_s_at|10766	0.701558	0.000700122	0.00201945	0.000470378
11214	AKAP13	208325_s_at,209534_x_at,221718_s_at,222023_at,222024_s_at|11214	0.700362	0.000105167	6.78288e-05	3.26176e-05
386757	SLC6A10P///SLC6A8///LOC653562	215812_s_at|386757	0.698963	0.00190774	7.38521e-07	1.57541e-06
653562	SLC6A10P///SLC6A8///LOC653562	215812_s_at|653562	0.698963	0.00190774	7.38521e-07	1.57541e-06
8476	CDC42BPA	203794_at,213595_s_at,214464_at,215296_at|8476	0.697216	8.39799e-06	1.20444e-05	8.43681e-08
444	ASPH	205808_at,207284_s_at,209135_at,210896_s_at|444	0.696968	2.47484e-05	1.39289e-05	5.36074e-06
6470	SHMT1	209980_s_at,217304_at|6470	0.69678	0.000711542	0.000174869	0.000150949
284	ANGPT1	205608_s_at,205609_at|284	0.696313	0.00490806	0.00249296	0.00301287
3613	IMPA2	203126_at|3613	0.695987	0.00068311	1.5761e-05	1.01849e-05
5326	PLAGL2	202924_s_at,202925_s_at|5326	0.695472	0.00178209	0.0019595	0.00331324
54014	BRWD1	214820_at,219280_at|54014	0.694902	1.11949e-05	9.95006e-06	3.09422e-07
157567	ANKRD46	212731_at|157567	0.694184	0.000320837	3.0062e-05	8.52688e-06
80173	IFT74	219174_at,61732_r_at|80173	0.694072	0.00110394	0.00539626	0.000397543
5586	PKN2	210969_at,212628_at,212629_s_at|5586	0.69296	6.33772e-06	3.66501e-05	1.56113e-05
11129	SFRS16	204978_at|11129	0.692823	2.33691e-05	7.95293e-08	9.0975e-10
9532	BAG2	209406_at|9532	0.692449	0.000279467	4.29202e-05	2.71537e-05
24144	TFIP11	202750_s_at,202751_at|24144	0.691858	0.000210564	5.20165e-06	2.86975e-05
1845	DUSP3	201536_at,201537_s_at,201538_s_at|1845	0.691643	0.000817678	0.00104523	0.000387182
11049	NUS1///YDD19///LOC646208	215207_x_at,37079_at|11049	0.691384	0.000319335	1.19906e-08	1.09028e-05
3660	IRF2	203275_at|3660	0.691102	0.000126744	0.00062291	0.0001465
55279	ZNF654	219239_s_at|55279	0.688678	0.000149731	5.82377e-05	9.70306e-06
56888	KCMF1	217938_s_at|56888	0.688209	1.12633e-05	1.39215e-05	4.93278e-06
2995	GYPC	202947_s_at|2995	0.686452	0.000566655	0.000317982	0.000179653
5257	PHKB	202738_s_at,202739_s_at|5257	0.684643	7.53659e-06	1.29005e-06	5.04438e-07
5260	PHKG1	207312_at|5260	0.683332	1.02498e-06	4.07494e-07	1.33044e-06
100133558	TMEM189-UBE2V1///UBE2V1P2///LOC100133558///UBE2V1	216315_x_at|100133558	0.682474	0.0012543	2.30651e-05	0.000242061
7290	HIRA	217427_s_at|7290	0.6821	1.48345e-07	3.19932e-07	5.31906e-08
26099	C1orf144	212002_at,212003_at,212004_at,212005_at|26099	0.681828	4.73369e-05	6.05743e-05	1.87774e-05
22875	ENPP4	204160_s_at,204161_s_at|22875	0.6812	0.00174379	0.000630967	0.000319586
10135	NAMPT	217738_at,217739_s_at|10135	0.680757	0.000134351	9.52106e-05	7.42361e-05
3276	PRMT1	206445_s_at|3276	0.680587	0.000102074	9.19741e-06	4.3769e-06
23111	SPG20	212526_at,216965_x_at|23111	0.678866	0.00109776	0.000237542	5.35471e-05
3223	HOXC6///HOXC4	206858_s_at|3223	0.678543	7.22134e-08	2.18111e-06	2.7059e-07
28955	DEXI	203733_at|28955	0.678047	5.35227e-07	4.3969e-08	4.58763e-08
5089	PBX2	202875_s_at,202876_s_at,211096_at,211097_s_at|5089	0.677872	5.77656e-06	9.58389e-06	4.9428e-05
3017	HIST1H2BD	209911_x_at,222067_x_at|3017	0.677727	0.00823704	0.00148606	0.00092034
79789	CLMN	213839_at,221042_s_at|79789	0.676712	0.00351304	0.000219595	0.000365121
2542	SLC37A4	202830_s_at,217289_s_at|2542	0.676438	0.000918005	0.000935062	0.00112714
10087	COL4A3BP	219625_s_at|10087	0.675993	0.00424584	0.00106494	0.000349481
645745	MT1M///MT1E///MT1H///MT1P2	211456_x_at,216336_x_at|645745	0.6722	0.00473797	0.00496333	0.00185794
762	CA4	206208_at,206209_s_at|762	0.671062	0.0087472	0.00156832	0.00140895
29855	UBN1	207253_s_at,209088_s_at|29855	0.67088	2.02352e-06	2.25359e-07	6.03305e-08
1788	DNMT3A	218457_s_at|1788	0.670613	0.00978673	0.00411378	0.000938498
2348	FOLR1	204437_s_at,211074_at|2348	0.670306	0.00363225	0.00363049	0.00146172
27309	ZNF330	209814_at,213760_s_at|27309	0.668475	6.59042e-06	3.52881e-06	6.0768e-06
5608	MAP2K6	205698_s_at,205699_at|5608	0.667405	0.00616746	5.2941e-05	9.54979e-05
3006	HIST1H1C	209398_at|3006	0.667289	0.000294675	0.00081002	0.000353706
6123	RPL3L	206768_at|6123	0.666459	6.58252e-06	3.94145e-07	4.7968e-07
8030	CCDC6	204716_at|8030	0.665377	0.000540855	0.000929891	0.00249414
60685	ZFAND3	218020_s_at|60685	0.662913	2.87125e-07	6.54446e-07	1.97708e-07
6198	RPS6KB1	204171_at,211578_s_at|6198	0.662571	0.000115492	3.20217e-07	8.88266e-07
27291	C10orf28	210455_at|27291	0.662177	0.00939729	0.00205113	0.00230322
605	BCL7A	203795_s_at,203796_s_at|605	0.661105	0.00121824	1.02755e-05	3.2248e-06
11021	RAB35	205461_at,221819_at|11021	0.659583	1.26559e-05	2.51391e-07	3.28903e-05
55274	PHF10	219126_at|55274	0.65954	5.23994e-08	5.89556e-10	5.59552e-10
2875	GPT	206709_x_at|2875	0.659492	0.000942115	0.00015308	0.00108818
3667	IRS1	204686_at|3667	0.659289	0.00153056	0.000430125	0.000210624
10471	PFDN6	222019_at,222029_x_at|10471	0.658548	2.44341e-07	1.43672e-07	1.72359e-07
581	BAX	208478_s_at,211833_s_at|581	0.658093	0.00940622	0.000773066	0.000395674
10801	2011-09-09	207425_s_at,208657_s_at,41220_at|10801	0.657668	3.50308e-07	8.5884e-09	3.02574e-09
687	KLF9	203541_s_at,203542_s_at,203543_s_at|687	0.657616	1.39892e-05	1.73824e-05	4.53123e-06
32	ACACB	214584_x_at,221928_at,43427_at,49452_at|32	0.657058	0.00131265	0.00449555	0.00322836
54739	XAF1	206133_at|54739	0.656739	0.00203547	0.00253139	0.000885946
64940	STAG3L4	218994_s_at|64940	0.655887	0.000203688	0.00027964	0.000159047
26235	FBXL4	209943_at|26235	0.655802	0.0019586	0.000691547	0.000253901
7543	LOC100130829///ZFY///ZFX	207247_s_at,207920_x_at,214678_x_at,217176_s_at|7543	0.655178	0.000128304	3.98606e-05	1.82285e-05
7068	THRB	207044_at|7068	0.655137	0.00840103	4.48452e-05	0.000165348
83737	ITCH	209743_s_at,209744_x_at,217094_s_at|83737	0.654061	1.27243e-05	3.35455e-07	6.40196e-06
55671	SMEK1	220368_s_at,220369_at|55671	0.653923	4.73369e-05	0.000389803	3.08229e-05
23099	ZBTB43	204180_s_at,204181_s_at,204182_s_at|23099	0.653904	0.00268714	0.000619204	0.00025814
5775	PTPN4	205171_at|5775	0.652912	0.000102846	3.83242e-05	1.73001e-05
3622	ING2	205981_s_at,213544_at|3622	0.652512	9.88101e-05	0.000352957	0.000171655
79066	METT10D	220797_at|79066	0.652085	0.00610182	0.000214645	0.000767669
3206	HOXA10	213147_at,213150_at|3206	0.651169	1.05167e-05	8.61505e-07	1.01099e-05
11251	GPR44	206361_at,216464_x_at|11251	0.650849	0.000172145	0.000260323	0.00136457
51575	ESF1	218859_s_at|51575	0.650279	1.48466e-06	1.64265e-06	1.86423e-07
5207	PFKFB1	207537_at|5207	0.650121	0.000594346	0.000252106	0.000258518
3694	ITGB6	208083_s_at,208084_at|3694	0.649378	0.000190351	0.000151088	0.000173807
26112	CCDC69	212886_at|26112	0.649089	0.00091342	0.00154861	0.000469445
3728	JUP///KRT19	201015_s_at,201650_at|3728	0.648842	0.000412487	0.000317434	0.000337089
116228	HOXA7///FAM36A	206848_at|116228	0.648331	0.000128755	0.000165867	0.000164259
54777	C10orf92	220539_at|54777	0.647768	0.00134043	0.00061312	0.000353706
5915	RARB	205080_at,208412_s_at,208530_s_at,217020_at|5915	0.645958	6.07354e-05	3.89306e-05	8.89237e-05
23024	PDZRN3	212915_at|23024	0.645901	0.00137504	0.000241445	8.00644e-05
9126	SMC3	209257_s_at,209258_s_at,209259_s_at|9126	0.645343	1.23676e-09	2.12682e-11	2.71396e-11
285672	SFRS12IP1	217608_at|285672	0.645117	7.64423e-06	0.000491092	2.02109e-05
11098	PRSS23	202458_at|11098	0.644677	0.00282125	0.00230672	0.000814997
4967	OGDH	201282_at|4967	0.64422	1.95531e-08	2.23164e-08	1.0861e-08
5170	PDPK1	204524_at,221244_s_at,32029_at|5170	0.642693	2.93603e-07	2.27136e-09	2.51822e-08
9135	RABEP1	203223_at,214552_s_at|9135	0.642421	0.00124356	0.00152603	0.000655064
5878	RAB5C	201140_s_at,201156_s_at|5878	0.641636	2.48854e-06	1.51066e-08	4.10746e-07
4501	MT1X	204326_x_at,208581_x_at|4501	0.641616	0.00113228	0.00103612	0.000653396
5334	PLCL1	205934_at|5334	0.640643	0.000287343	3.39098e-05	3.06095e-05
5101	PCDH9	219737_s_at,219738_s_at|5101	0.640301	0.00876289	0.0025924	0.00156695
100132072	CBWD2///CBWD3///LOC100133216///CBWD1///LOC100132072///CBWD6///CBWD7///CBWD5	220175_s_at|100132072	0.640107	7.26156e-05	0.00132744	0.000150949
100133216	CBWD2///CBWD3///LOC100133216///CBWD1///LOC100132072///CBWD6///CBWD7///CBWD5	220175_s_at|100133216	0.640107	7.26156e-05	0.00132744	0.000150949
150472	CBWD2///CBWD3///LOC100133216///CBWD1///LOC100132072///CBWD6///CBWD7///CBWD5	220175_s_at|150472	0.640107	7.26156e-05	0.00132744	0.000150949
220869	CBWD2///CBWD3///LOC100133216///CBWD1///LOC100132072///CBWD6///CBWD7///CBWD5	220175_s_at|220869	0.640107	7.26156e-05	0.00132744	0.000150949
445571	CBWD2///CBWD3///LOC100133216///CBWD1///LOC100132072///CBWD6///CBWD7///CBWD5	220175_s_at|445571	0.640107	7.26156e-05	0.00132744	0.000150949
55871	CBWD2///CBWD3///LOC100133216///CBWD1///LOC100132072///CBWD6///CBWD7///CBWD5	220175_s_at|55871	0.640107	7.26156e-05	0.00132744	0.000150949
644019	CBWD2///CBWD3///LOC100133216///CBWD1///LOC100132072///CBWD6///CBWD7///CBWD5	220175_s_at|644019	0.640107	7.26156e-05	0.00132744	0.000150949
728013	CBWD2///CBWD3///LOC100133216///CBWD1///LOC100132072///CBWD6///CBWD7///CBWD5	220175_s_at|728013	0.640107	7.26156e-05	0.00132744	0.000150949
3224	HOXC8	221350_at|3224	0.639852	0.00965725	0.000717737	0.000397543
2819	GPD1	204997_at,213706_at|2819	0.639314	3.62811e-05	2.74449e-05	2.78416e-05
116496	FAM129A	217966_s_at,217967_s_at|116496	0.638946	0.00331901	0.00269953	0.00127326
57238	KIAA0492	215109_at|57238	0.638598	0.000253728	0.000405789	0.00271867
79872	CBLL1	220018_at|79872	0.638417	2.59209e-05	1.37091e-05	2.46561e-06
6443	SGCB	205120_s_at,205121_at|6443	0.637678	1.52936e-06	3.41399e-07	2.71825e-07
8204	NRIP1	202599_s_at,202600_s_at|8204	0.637419	0.0052194	0.00278717	0.000834325
81570	CLPB	221845_s_at|81570	0.63738	0.00168701	0.000303773	0.000115864
9205	ZMYM5	206652_at,206744_s_at,215948_x_at|9205	0.63709	2.3498e-08	4.13879e-07	4.03345e-10
5887	RAD23B///LOC131185	201222_s_at,201223_s_at,214422_at|5887	0.635152	1.5425e-09	2.34086e-10	8.86502e-11
64398	MPP5	219321_at|64398	0.633318	5.77656e-06	2.49149e-05	3.73888e-05
2628	GATM	203178_at,216733_s_at|2628	0.632623	0.000340328	0.000138803	0.000211505
10773	ZBTB6	206098_at|10773	0.632605	2.94814e-05	2.09723e-08	6.52403e-07
5308	PITX2	207558_s_at|5308	0.63089	1.90848e-05	3.85826e-05	1.62763e-05
5130	PCYT1A	204209_at,204210_s_at|5130	0.629446	2.96196e-05	2.01856e-05	2.34109e-05
5550	PREP	204117_at,37950_at|5550	0.629298	0.000102149	3.0462e-05	2.23264e-05
10628	TXNIP	201008_s_at,201009_s_at,201010_s_at|10628	0.628963	0.00609111	0.00897691	0.00449919
3306	HSPA2	211538_s_at|3306	0.627898	0.000998865	0.0014414	0.000489035
7328	UBE2H	217799_x_at,221962_s_at|7328	0.626461	4.45079e-06	6.93581e-06	2.71819e-06
3841	KPNA5	206241_at|3841	0.626289	0.000210564	0.000183566	5.53153e-05
54664	TMEM106B	218930_s_at|54664	0.626178	4.56169e-05	6.55543e-06	1.64632e-06
79725	THAP9	220360_at|79725	0.623498	0.00543416	0.000100955	0.000242172
3768	LOC100131509///LOC100134444///KCNJ12	207110_at,208567_s_at|3768	0.622695	2.59209e-05	3.59071e-05	8.31503e-06
5978	REST	204535_s_at|5978	0.62042	0.000265021	6.26333e-06	0.000155458
3998	LMAN1	203293_s_at,203294_s_at|3998	0.619202	0.000782738	5.66809e-05	4.32556e-05
4291	MLF1	204782_at,204783_at,204784_s_at|4291	0.618977	0.0075736	0.00400279	0.00173517
10614	HEXIM1	202814_s_at,202815_s_at|10614	0.618787	5.60895e-06	9.01956e-06	3.66289e-07
79974	C7orf58	220032_at|79974	0.618777	0.00460881	0.00916759	0.00692944
6391	SDHC///hCG_1776980	202004_x_at,210131_x_at,215088_s_at,216591_s_at|6391	0.617973	1.00096e-08	6.90793e-08	1.42956e-07
55972	SLC25A40	205716_at|55972	0.617001	0.000793237	8.38297e-05	0.000406102
3790	KCNS3	205968_at|3790	0.614577	3.61958e-07	1.24715e-07	1.68888e-07
6558	SLC12A2	204404_at|6558	0.612268	2.81186e-05	1.36109e-05	5.13372e-05
55109	AGGF1	208042_at,210710_at,218534_s_at|55109	0.611316	5.46883e-09	4.3969e-08	1.19688e-08
373	TRIM23	204732_s_at,210994_x_at,210995_s_at|373	0.609413	4.1783e-07	2.40387e-07	2.1022e-07
221092	HNRNPUL2	222264_at,66053_at|221092	0.609069	3.10946e-05	3.92505e-08	1.68888e-07
10204	NUTF2	202397_at|10204	0.608563	0.000946867	0.000390793	0.000631262
9454	HOMER3	204647_at,215489_x_at,222222_s_at|9454	0.607697	0.00230572	0.00292133	0.00178602
10114	HIPK3	207764_s_at,210148_at,213697_at|10114	0.60694	0.0045241	0.00385117	0.00184219
3298	HSF2	209657_s_at,211220_s_at|3298	0.606534	8.1077e-05	2.76448e-05	6.27327e-06
5770	PTPN1	202716_at,217686_at,217689_at|5770	0.605654	1.70588e-06	3.82907e-06	4.09227e-05
146057	TTBK2	213922_at|146057	0.605534	2.94108e-05	1.17593e-06	9.23293e-07
57730	ANKRD36B	220940_at|57730	0.604992	6.72421e-05	5.20165e-06	1.37197e-06
1052	CEBPD	203973_s_at,213003_s_at,213006_at|1052	0.604627	0.00143107	0.000887636	0.0011336
5506	PPP1R3A	206895_at,211169_s_at|5506	0.603342	1.28045e-05	3.92443e-06	1.86659e-06
10413	YAP1	213342_at|10413	0.601153	6.84175e-06	3.93816e-05	1.02143e-05
3570	IL6R	205945_at,217489_s_at|3570	0.60105	0.00517805	0.0054046	0.00463989
8202	NCOA3	207700_s_at,209060_x_at,209061_at,209062_x_at,211352_s_at|8202	0.599728	4.62531e-05	2.94697e-05	1.66304e-05
2035	EPB41	207793_s_at,214530_x_at|2035	0.59466	0.00277735	1.34531e-05	0.00135664
55284	UBE2W	218521_s_at|55284	0.594458	6.17907e-06	3.1547e-06	1.34458e-06
5058	PAK1	209615_s_at|5058	0.594278	0.00685508	0.00214804	0.000617748
6641	SNTB1	208608_s_at,214708_at,215431_at|6641	0.593827	0.000126744	3.67578e-05	8.27633e-05
1831	TSC22D3	207001_x_at,208763_s_at|1831	0.593348	3.14301e-06	4.37004e-06	1.64632e-06
51319	RSRC1	219507_at|51319	0.592957	0.000155345	6.76208e-05	0.000127702
1104	RCC1///SNHG3-RCC1	206499_s_at,215747_s_at|1104	0.592214	1.4283e-06	4.48809e-10	4.15269e-07
751867	RCC1///SNHG3-RCC1	206499_s_at,215747_s_at|751867	0.592214	1.4283e-06	4.48809e-10	4.15269e-07
3488	IGFBP5	203424_s_at,203425_s_at,203426_s_at,211958_at,211959_at|3488	0.591665	1.95531e-08	8.28477e-08	1.40722e-07
491	ATP2B2///LOC100134286	204685_s_at,211586_s_at,216120_s_at|491	0.59123	1.87641e-05	3.52881e-06	6.27327e-06
9886	RHOBTB1	212651_at|9886	0.59072	0.000165889	0.000129724	5.34672e-05
2010	EMD	209477_at|2010	0.590684	2.68886e-05	5.66559e-08	2.21299e-09
93	ACVR2B	220028_at|93	0.590094	0.000182345	7.81885e-07	9.54979e-05
5631	PRPS1	208447_s_at,209440_at|5631	0.587236	1.59887e-10	2.12682e-11	1.28387e-11
55313	FLJ11151	218610_s_at|55313	0.586855	0.00190639	0.00456351	0.00300805
26636	OR7E87P///OR7E18P///LOC650293///OR7E35P///OR7E125P///LOC442381///LOC100133572///OR7E37P///OR7E47P///UNC93B4///LOC441453///UNC93B2	216476_at,216698_x_at,217499_x_at|26636	0.586495	1.33081e-05	2.45998e-05	4.29771e-05
29935	RPA4	221143_at|29935	0.585141	0.00652054	0.00143959	0.000170681
57192	MCOLN1	219952_s_at|57192	0.582693	0.000132598	3.20171e-09	2.48525e-06
55681	SCYL2	221220_s_at|55681	0.576055	7.10264e-06	9.01202e-06	1.29101e-06
100131509	LOC100131509///LOC100134444///KCNJ12	208566_at,208567_s_at|100131509	0.576009	3.97079e-06	2.74449e-05	8.53003e-06
4090	SMAD5	205187_at,205188_s_at|4090	0.575426	0.00588948	0.000115853	1.33846e-05
2327	FMO2	211726_s_at|2327	0.574337	0.000245305	0.000364771	0.000358891
57447	NDRG2	206453_s_at,214278_s_at,214279_s_at|57447	0.570802	7.55125e-06	8.3599e-06	2.71501e-06
9975	NR1D2	209750_at|9975	0.570125	0.000372647	0.000405789	0.00015961
10787	NCKAP1	207738_s_at,217465_at|10787	0.570026	1.52236e-06	4.3969e-08	5.56683e-09
8543	LMO4	209204_at,209205_s_at|8543	0.568752	8.48902e-09	1.77308e-06	2.90204e-07
100134444	LOC100131509///LOC100134444///KCNJ12	208567_s_at|100134444	0.568696	5.21161e-06	2.74037e-05	8.83284e-06
79018	C17orf39	220058_at|79018	0.568099	6.84837e-05	2.70738e-06	1.05655e-05
781	CACNA2D1	207050_at|781	0.567117	0.00488356	0.00278717	0.00405483
2745	GLRX	206662_at,209276_s_at|2745	0.565379	0.00650152	0.00619457	0.00283573
642502	SDHC///hCG_1776980	216591_s_at|642502	0.561984	6.70771e-09	1.16825e-08	1.45107e-08
79689	STEAP4	220187_at|79689	0.557457	0.00506088	0.00142197	0.000161352
9123	SLC16A3	202855_s_at,202856_s_at,213522_s_at,217685_at,217691_x_at|9123	0.556371	0.00792298	0.00297277	0.00229073
4782	NFIC	206929_s_at,213298_at|4782	0.556321	2.28654e-06	2.23258e-07	7.12253e-08
5709	PSMD3	201388_at|5709	0.55481	1.00096e-08	3.68422e-09	1.16238e-08
23524	SRRM2	207435_s_at,208610_s_at,216629_at|23524	0.554337	3.26129e-08	2.68882e-07	2.71474e-07
51074	APIP	218698_at|51074	0.551568	4.00696e-06	1.12342e-07	9.90639e-08
253461	ZBTB38	219221_at|253461	0.551343	0.000157295	0.000152185	0.000128686
79763	ISOC2	218893_at|79763	0.550921	3.41254e-09	8.66421e-11	8.08603e-10
100133958	LOC100133958///KCNN3	205902_at|100133958	0.546218	0.00239188	0.002734	0.00257459
147339	C18orf25	217508_s_at,217539_at|147339	0.545408	2.34551e-05	5.40826e-06	1.52168e-05
375346	TMEM110	213851_at|375346	0.543938	3.9706e-08	8.71625e-08	1.67843e-08
126	ADH1C	206262_at|126	0.54075	0.0022882	1.92727e-05	3.65395e-06
6248	RSC1A1	214583_at|6248	0.539285	6.60484e-07	3.66251e-06	9.23293e-07
441453	OR7E18P///OR7E35P///OR7E37P///OR7E47P///LOC441453	216698_x_at,217551_at|441453	0.538169	7.60336e-05	1.0043e-05	5.32666e-06
80199	FUZ	221187_s_at|80199	0.533377	0.00137169	1.64026e-06	0.000254194
57003	CCDC47	217814_at|57003	0.532108	1.59887e-10	6.32697e-07	3.56875e-06
25849	DKFZP564O0823	204687_at|25849	0.531844	9.75058e-07	1.16825e-08	9.90639e-08
51704	GPRC5B	203631_s_at,203632_s_at|51704	0.530152	1.03659e-08	8.83431e-10	2.32802e-09
58473	PLEKHB1	209504_s_at|58473	0.529678	0.00679174	0.000150544	0.000279984
51449	PCYOX1	203803_at|51449	0.526664	1.66365e-05	1.23755e-05	4.92151e-06
80143	RP5-1000E10.4	204665_at,204666_s_at,221705_s_at|80143	0.524439	0.000128589	2.03981e-05	3.73888e-05
64236	PDLIM2	219165_at|64236	0.522387	2.82792e-08	3.41399e-07	2.24953e-07
2521	FUS	200959_at,215744_at,217370_x_at|2521	0.521818	1.16283e-09	9.85308e-10	3.52114e-09
390885	OR7E18P///OR7E35P///OR7E37P///OR7E47P///LOC441453	216698_x_at|390885	0.521402	6.28235e-05	9.19741e-06	4.98951e-06
391632	OR7E18P///OR7E35P///OR7E37P///OR7E47P///LOC441453	216698_x_at|391632	0.521402	6.28235e-05	9.19741e-06	4.98951e-06
3782	LOC100133958///KCNN3	205902_at,205903_s_at|3782	0.519918	0.00109525	0.00120059	0.00161828
26628	OR7E18P///OR7E35P///OR7E37P///OR7E47P///LOC441453	216698_x_at,222304_x_at|26628	0.51983	8.39428e-06	2.03857e-06	3.89548e-06
8394	PIP5K1A	207391_s_at,210256_s_at,211205_x_at|8394	0.518293	2.99817e-08	1.56107e-08	1.84387e-07
7402	UTRN	213022_s_at,213023_at|7402	0.518287	1.15587e-05	1.61818e-05	8.83284e-06
55298	RNF121	219021_at|55298	0.514608	5.01521e-08	8.30857e-07	6.9846e-07
8861	LDB1	203451_at,35160_at|8861	0.513787	3.04189e-07	3.20171e-09	5.58656e-07
23216	TBC1D1	212350_at,214013_s_at|23216	0.510037	0.00129542	0.00269746	0.000953855
10912	GADD45G	204121_at|10912	0.50766	0.00421276	0.00426489	0.00677853
29119	CTNNA3	220815_at|29119	0.505969	4.28326e-05	5.47934e-06	6.81479e-06
8411	EEA1	204840_s_at,204841_s_at|8411	0.500284	0.000540855	4.13879e-07	2.32802e-09
56937	PMEPA1	217875_s_at|56937	0.500271	0.000113104	1.68698e-06	1.87431e-07
2968	GTF2H4	203577_at|2968	0.495898	0.000773258	6.21688e-09	2.26311e-05
2660	MSTN	207145_at|2660	0.495527	0.00735696	0.000556202	0.000472841
309	ANXA6	200982_s_at|309	0.494136	1.14887e-07	2.23174e-06	1.35603e-06
8123	PAR5	214834_at|8123	0.493184	0.000585733	6.32155e-05	1.82285e-05
100129064	LOC100129064///LOC100132773///PPP4R2///LOC100131868	220764_at|100129064	0.493009	0.000354961	1.97255e-06	0.000136684
100131868	LOC100129064///LOC100132773///PPP4R2///LOC100131868	220764_at|100131868	0.493009	0.000354961	1.97255e-06	0.000136684
100132773	LOC100129064///LOC100132773///PPP4R2///LOC100131868	220764_at|100132773	0.493009	0.000354961	1.97255e-06	0.000136684
151987	LOC100129064///LOC100132773///PPP4R2///LOC100131868	220764_at|151987	0.493009	0.000354961	1.97255e-06	0.000136684
8363	HIST4H4///HIST1H4L///HIST1H4K///HIST2H4A///HIST2H4B///HIST1H4A///HIST1H4B///HIST1H4E///HIST1H4F///HIST1H4C///HIST1H4D///HIST1H4I///HIST1H4J///HIST1H4H	205967_at,206951_at,207046_at,208026_at,208046_at,208076_at,208180_s_at,208181_at,208580_x_at,214463_x_at,214516_at,214634_at|8363	0.49243	1.95531e-08	1.19906e-08	1.42956e-07
117247	SLC16A10	219915_s_at|117247	0.489684	3.14301e-06	3.74335e-06	6.28767e-06
8368	HIST4H4///HIST1H4L///HIST1H4K///HIST2H4A///HIST2H4B///HIST1H4A///HIST1H4B///HIST1H4E///HIST1H4F///HIST1H4C///HIST1H4D///HIST1H4I///HIST1H4J///HIST1H4H	205967_at,206951_at,207046_at,208026_at,208046_at,208076_at,208180_s_at,208181_at,208580_x_at,214516_at,214562_at,214634_at|8368	0.48967	1.95531e-08	1.19906e-08	1.42956e-07
121504	HIST4H4///HIST1H4L///HIST1H4K///HIST2H4A///HIST2H4B///HIST1H4A///HIST1H4B///HIST1H4E///HIST1H4F///HIST1H4C///HIST1H4D///HIST1H4I///HIST1H4J///HIST1H4H	205967_at,206951_at,207046_at,208026_at,208046_at,208076_at,208180_s_at,208181_at,208580_x_at,214516_at,214634_at|121504	0.488157	1.95531e-08	1.19906e-08	1.42956e-07
554313	HIST4H4///HIST1H4L///HIST1H4K///HIST2H4A///HIST2H4B///HIST1H4A///HIST1H4B///HIST1H4E///HIST1H4F///HIST1H4C///HIST1H4D///HIST1H4I///HIST1H4J///HIST1H4H	205967_at,206951_at,207046_at,208026_at,208046_at,208076_at,208180_s_at,208181_at,208580_x_at,214516_at,214634_at|554313	0.488157	1.95531e-08	1.19906e-08	1.42956e-07
8294	HIST4H4///HIST1H4L///HIST1H4K///HIST2H4A///HIST2H4B///HIST1H4A///HIST1H4B///HIST1H4E///HIST1H4F///HIST1H4C///HIST1H4D///HIST1H4I///HIST1H4J///HIST1H4H	205967_at,206951_at,207046_at,208026_at,208046_at,208076_at,208180_s_at,208181_at,208580_x_at,214516_at,214634_at|8294	0.488157	1.95531e-08	1.19906e-08	1.42956e-07
8359	HIST4H4///HIST1H4L///HIST1H4K///HIST2H4A///HIST2H4B///HIST1H4A///HIST1H4B///HIST1H4E///HIST1H4F///HIST1H4C///HIST1H4D///HIST1H4I///HIST1H4J///HIST1H4H	205967_at,206951_at,207046_at,208026_at,208046_at,208076_at,208180_s_at,208181_at,208580_x_at,214516_at,214634_at|8359	0.488157	1.95531e-08	1.19906e-08	1.42956e-07
8360	HIST4H4///HIST1H4L///HIST1H4K///HIST2H4A///HIST2H4B///HIST1H4A///HIST1H4B///HIST1H4E///HIST1H4F///HIST1H4C///HIST1H4D///HIST1H4I///HIST1H4J///HIST1H4H	205967_at,206951_at,207046_at,208026_at,208046_at,208076_at,208180_s_at,208181_at,208580_x_at,214516_at,214634_at|8360	0.488157	1.95531e-08	1.19906e-08	1.42956e-07
8361	HIST4H4///HIST1H4L///HIST1H4K///HIST2H4A///HIST2H4B///HIST1H4A///HIST1H4B///HIST1H4E///HIST1H4F///HIST1H4C///HIST1H4D///HIST1H4I///HIST1H4J///HIST1H4H	205967_at,206951_at,207046_at,208026_at,208046_at,208076_at,208180_s_at,208181_at,208580_x_at,214516_at,214634_at|8361	0.488157	1.95531e-08	1.19906e-08	1.42956e-07
8362	HIST4H4///HIST1H4L///HIST1H4K///HIST2H4A///HIST2H4B///HIST1H4A///HIST1H4B///HIST1H4E///HIST1H4F///HIST1H4C///HIST1H4D///HIST1H4I///HIST1H4J///HIST1H4H	205967_at,206951_at,207046_at,208026_at,208046_at,208076_at,208180_s_at,208181_at,208580_x_at,214516_at,214634_at|8362	0.488157	1.95531e-08	1.19906e-08	1.42956e-07
8364	HIST4H4///HIST1H4L///HIST1H4K///HIST2H4A///HIST2H4B///HIST1H4A///HIST1H4B///HIST1H4E///HIST1H4F///HIST1H4C///HIST1H4D///HIST1H4I///HIST1H4J///HIST1H4H	205967_at,206951_at,207046_at,208026_at,208046_at,208076_at,208180_s_at,208181_at,208580_x_at,214516_at,214634_at|8364	0.488157	1.95531e-08	1.19906e-08	1.42956e-07
8365	HIST4H4///HIST1H4L///HIST1H4K///HIST2H4A///HIST2H4B///HIST1H4A///HIST1H4B///HIST1H4E///HIST1H4F///HIST1H4C///HIST1H4D///HIST1H4I///HIST1H4J///HIST1H4H	205967_at,206951_at,207046_at,208026_at,208046_at,208076_at,208180_s_at,208181_at,208580_x_at,214516_at,214634_at|8365	0.488157	1.95531e-08	1.19906e-08	1.42956e-07
8366	HIST4H4///HIST1H4L///HIST1H4K///HIST2H4A///HIST2H4B///HIST1H4A///HIST1H4B///HIST1H4E///HIST1H4F///HIST1H4C///HIST1H4D///HIST1H4I///HIST1H4J///HIST1H4H	205967_at,206951_at,207046_at,208026_at,208046_at,208076_at,208180_s_at,208181_at,208580_x_at,214516_at,214634_at|8366	0.488157	1.95531e-08	1.19906e-08	1.42956e-07
8367	HIST4H4///HIST1H4L///HIST1H4K///HIST2H4A///HIST2H4B///HIST1H4A///HIST1H4B///HIST1H4E///HIST1H4F///HIST1H4C///HIST1H4D///HIST1H4I///HIST1H4J///HIST1H4H	205967_at,206951_at,207046_at,208026_at,208046_at,208076_at,208180_s_at,208181_at,208580_x_at,214516_at,214634_at|8367	0.488157	1.95531e-08	1.19906e-08	1.42956e-07
8370	HIST4H4///HIST1H4L///HIST1H4K///HIST2H4A///HIST2H4B///HIST1H4A///HIST1H4B///HIST1H4E///HIST1H4F///HIST1H4C///HIST1H4D///HIST1H4I///HIST1H4J///HIST1H4H	205967_at,206951_at,207046_at,208026_at,208046_at,208076_at,208180_s_at,208181_at,208580_x_at,214516_at,214634_at|8370	0.488157	1.95531e-08	1.19906e-08	1.42956e-07
9392	TGFBRAP1	205210_at|9392	0.487553	4.96061e-05	9.72022e-08	3.42934e-05
267	AMFR	202203_s_at,202204_s_at|267	0.484916	0.00109066	0.00339992	0.00243036
54704	PPM2C	218273_s_at|54704	0.483504	4.97627e-06	2.79571e-06	5.23228e-06
6549	SLC9A2	211116_at|6549	0.473929	3.86759e-05	1.12342e-07	3.39007e-07
744	MPPED2	205413_at,215692_s_at|744	0.472088	0.000203688	2.01856e-05	4.47075e-05
23049	SMG1	210057_at|23049	0.465641	3.76e-06	0.000314639	4.31977e-05
7103	TSPAN8	203824_at|7103	0.464694	0.000380154	0.000160106	0.000141791
22924	MAPRE3	203841_x_at,203842_s_at,214270_s_at|22924	0.462344	0.000172145	7.60439e-07	5.31906e-08
9457	FHL5	220170_at|9457	0.460769	1.91662e-07	4.80994e-09	2.34665e-09
3227	HOXC11	206745_at|3227	0.457344	0.000627085	9.68673e-06	3.66937e-06
51666	ASB4	208481_at,217228_s_at,217229_at|51666	0.455607	1.89342e-05	4.62291e-06	3.66937e-06
283131	NCRNA00084	214657_s_at|283131	0.453681	0.000759951	0.00479531	0.00544059
5599	MAPK8	210477_x_at,210671_x_at|5599	0.446722	0.00149967	1.24724e-06	0.00128817
25788	LOC100128414///RAD54B	219494_at,220549_at|25788	0.444868	0.00138087	1.51731e-06	0.00021018
5209	PFKFB3	202464_s_at|5209	0.435449	0.00156763	0.00142197	0.00104871
9761	MLEC	200616_s_at,200617_at|9761	0.435127	5.54181e-10	5.06065e-10	6.0048e-10
8148	TAF15	202840_at|8148	0.434772	1.00096e-08	1.60491e-08	2.32802e-09
11333	PDAP1	202290_at,217624_at|11333	0.432582	9.47106e-09	1.51066e-08	3.62998e-08
64864	RFX7	218430_s_at|64864	0.430905	3.65823e-06	2.78142e-06	5.38591e-07
5028	P2RY1	207455_at|5028	0.423168	0.00023031	0.00103624	0.00454489
80067	C2orf37	220172_at|80067	0.421054	0.00176424	3.63393e-06	1.33846e-05
1286	COL4A4	214602_at|1286	0.420441	0.00149025	5.60059e-05	7.04752e-05
1656	DDX6	204909_at|1656	0.419045	0.00222619	0.00142911	0.000370561
1743	DLST///DLSTP	215210_s_at|1743	0.41495	1.34296e-09	6.87839e-11	4.71891e-10
1744	DLST///DLSTP	215210_s_at|1744	0.41495	1.34296e-09	6.87839e-11	4.71891e-10
1209	CLPTM1	201640_x_at,211136_s_at|1209	0.414352	8.15194e-13	2.51597e-11	1.28387e-11
6542	SLC7A2	207626_s_at|6542	0.408278	0.000819461	4.05222e-05	5.81506e-05
23743	BHMT2	219902_at|23743	0.390588	2.20058e-05	1.18643e-05	9.71774e-06
7003	TEAD1	214600_at|7003	0.385973	1.53956e-06	4.41419e-07	5.59035e-07
9050	PSTPIP2	219938_s_at|9050	0.384782	5.48455e-05	1.87407e-05	1.71035e-05
9372	ZFYVE9	204893_s_at,208446_s_at|9372	0.366268	2.79486e-12	7.97195e-13	2.20109e-13
9099	USP2	207211_at,207213_s_at|9099	0.363017	8.33207e-09	1.19906e-08	1.60213e-08
100128146	LOC100128146///LOC723972///ANP32C///ANP32D///ANP32A	201043_s_at,208571_at|100128146	0.361105	4.47728e-10	2.39687e-10	3.8706e-11
5565	PRKAB2	214474_at|5565	0.36076	9.83253e-06	6.36002e-07	1.06977e-06
54532	USP53	216775_at|54532	0.35798	0.00723695	0.00293649	0.000801258
7266	DNAJC7	202416_at|7266	0.351128	1.5459e-10	6.87839e-11	1.04794e-10
2820	GPD2	210007_s_at,211613_s_at|2820	0.34254	1.42107e-08	1.36223e-10	5.64244e-11
652526	PDE4DIP///LOC652526	212392_s_at|652526	0.317738	1.89565e-08	1.56107e-08	9.6968e-09
4784	NFIX	209807_s_at|4784	0.308991	1.14887e-07	3.68422e-09	9.90639e-08
8976	WASL	205809_s_at,205810_s_at|8976	0.304721	1.5459e-10	3.15468e-09	9.0975e-10
8549	LGR5	210393_at,213880_at|8549	0.287281	0.00332086	0.000260376	0.000778556
6095	RORA	210426_x_at,210479_s_at|6095	0.28105	2.38333e-11	1.33291e-11	2.1717e-11
2289	FKBP5	204560_at|2289	0.276878	0.000791141	0.00015625	9.68934e-05
23553	HYAL4	220249_at|23553	0.270202	0.000868236	0.000123609	9.54979e-05
100128414	LOC100128414///RAD54B	220549_at|100128414	0.267017	0.000134351	7.12736e-08	0.000111199
1968	EIF2S3	205321_at|1968	0.257438	9.91329e-05	2.42891e-05	2.58793e-05
1580	CYP4B1	210096_at|1580	0.182797	0.00121524	5.75769e-05	7.84928e-05
26033	ATRNL1	213744_at,213745_at|26033	0.145306	7.26156e-05	3.06198e-06	4.76259e-06
