# Supplementary material for: Transcriptional Abnormalities of Hamstring Muscle Contractures in Children with Cerebral Palsy
Source: PLoS One. 2012 Aug 16;7(8):e40686. doi: 10.1371/journal.pone.0040686 (PMC3431909; doi:10.1371/journal.pone.0040686)
Supplement: Table S2 — Significantly over-represented ontologies from genes significantly up-regulated (A) or down regulated (B) in CP. Category (C), Observed (O), Expected (E), Ratio of observed over expected (R), raw p-value (rawP), and multiple testing adjusted p-value (adjP). (XLSX) [file pone.0040686.s002.xlsx]

## Sheet: Sup Table 2A
Gene Ontology	GO#	Category	Observed	Expected	Ratio	rawP	adjP
Biological Process
biological adhesion	0022610	636	61	26.43	2.31	4.82e-10	1.55e-07
extracellular matrix organization	0030198	86	20	3.57	5.60	2.20e-10	1.55e-07
cell adhesion	0007155	636	61	26.43	2.31	4.82e-10	1.55e-07
collagen fibril organization	0030199	24	9	1.00	9.02	2.55e-07	6.16e-05
extracellular structure organization	0043062	140	20	5.82	3.44	1.25e-06	0.0002
actin filament-based process	0030029	229	25	9.52	2.63	9.31e-06	0.0015
response to wounding	0009611	489	41	20.32	2.02	1.31e-05	0.0018
multicellular organismal macromolecule metabolic process	0044259	40	9	1.66	5.41	2.94e-05	0.0032
cell migration	0016477	337	31	14.00	2.21	2.69e-05	0.0032
blood vessel development	0001568	248	25	10.31	2.43	3.66e-05	0.0032
regulation of cellular component size	0032535	278	27	11.55	2.34	3.48e-05	0.0032
collagen metabolic process	0032963	38	8	1.58	5.07	0.0001	0.0044
cell-cell adhesion	0016337	220	22	9.14	2.41	0.0001	0.0044
localization of cell	0051674	357	31	14.84	2.09	8.05e-05	0.0044
cell motility	0048870	357	31	14.84	2.09	8.05e-05	0.0044
actin cytoskeleton organization	0030036	213	22	8.85	2.49	7.45e-05	0.0044
cell proliferation	0008283	950	63	39.48	1.60	0.0001	0.0044
wound healing	0042060	171	19	7.11	2.67	8.67e-05	0.0044
cell-substrate adhesion	0031589	115	15	4.78	3.14	7.88e-05	0.0044
cellular component movement	0006928	497	39	20.65	1.89	9.26e-05	0.0044
vasculature development	0001944	254	25	10.56	2.37	5.44e-05	0.0044
organ development	0048513	1489	90	61.88	1.45	0.0001	0.0044
multicellular organismal metabolic process	0044236	49	9	2.04	4.42	0.0002	0.0077
positive regulation of epithelial cell proliferation	0050679	31	7	1.29	5.43	0.0002	0.0077
actin polymerization or depolymerization	0008154	60	10	2.49	4.01	0.0002	0.0077
Molecular Function
extracellular matrix structural constituent	0005201	71	19	2.95	6.45	4.43e-11	9.26e-09
calcium ion binding	0005509	680	64	28.22	2.27	3.74e-10	3.91e-08
actin binding	0003779	255	32	10.58	3.02	1.94e-08	1.35e-06
protein binding	0005515	6408	320	265.90	1.20	2.72e-08	1.42e-06
glycosaminoglycan binding	0005539	118	20	4.90	4.08	7.06e-08	2.95e-06
cytoskeletal protein binding	0008092	402	40	16.68	2.40	2.28e-07	7.94e-06
pattern binding	0001871	129	20	5.35	3.74	3.21e-07	8.39e-06
polysaccharide binding	0030247	129	20	5.35	3.74	3.21e-07	8.39e-06
carbohydrate binding	0030246	264	29	10.95	2.65	1.55e-06	3.60e-05
platelet-derived growth factor binding	0048407	11	6	0.46	13.15	1.91e-06	3.99e-05
heparin binding	0008201	88	15	3.65	4.11	2.88e-06	5.47e-05
structural molecule activity	0005198	498	43	20.66	2.08	3.71e-06	6.46e-05
integrin binding	0005178	57	11	2.37	4.65	1.82e-05	0.0003
collagen binding	0005518	32	8	1.33	6.02	3.60e-05	0.0005
growth factor binding	0019838	97	14	4.02	3.48	4.35e-05	0.0006
opsonin binding	0001846	7	4	0.29	13.77	9.26e-05	0.0012
protein complex binding	0032403	185	18	7.68	2.34	0.0007	0.0081
profilin binding	0005522	5	3	0.21	14.46	0.0007	0.0081
Cellular Component
extracellular matrix	0031012	261	52	11.06	4.70	2.00e-21	3.74e-19
proteinaceous extracellular matrix	0005578	238	47	10.09	4.66	2.82e-19	2.64e-17
extracellular matrix part	0044420	91	25	3.86	6.48	3.01e-14	1.88e-12
extracellular region	0005576	1345	107	57.01	1.88	2.93e-11	1.37e-09
extracellular region part	0044421	778	73	32.98	2.21	5.83e-11	2.18e-09
basement membrane	0005604	57	16	2.42	6.62	9.75e-10	3.04e-08
actin cytoskeleton	0015629	226	32	9.58	3.34	1.63e-09	4.35e-08
collagen	0005581	31	12	1.31	9.13	1.97e-09	4.60e-08
cytoskeleton	0005856	1008	75	42.73	1.76	7.61e-07	1.58e-05
fibrillar collagen	0005583	10	6	0.42	14.16	1.02e-06	1.91e-05
platelet alpha granule lumen	0031093	41	10	1.74	5.75	5.82e-06	9.89e-05
cytoplasmic membrane-bounded vesicle lumen	0060205	44	10	1.86	5.36	1.15e-05	0.0002
vesicle lumen	0031983	46	10	1.95	5.13	1.75e-05	0.0003
basal lamina	0005605	15	6	0.64	9.44	2.03e-05	0.0003
platelet alpha granule	0031091	51	10	2.16	4.63	4.54e-05	0.0006
laminin-1 complex	0005606	7	4	0.30	13.48	0.0001	0.0012
cell cortex	0005938	109	14	4.62	3.03	0.0002	0.0021
cortical cytoskeleton	0030863	38	8	1.61	4.97	0.0002	0.0021
laminin complex	0043256	9	4	0.38	10.49	0.0003	0.0030
cytoplasmic vesicle part	0044433	157	17	6.65	2.55	0.0004	0.0037
cell cortex part	0044448	58	9	2.46	3.66	0.0007	0.0062
plasma membrane	0005886	2561	138	108.55	1.27	0.0008	0.0068

## Sheet: Sup Table 2B
Gene Ontology	GO#	C	O	E	R	rawP	adjP
Biological Process
cellular macromolecule catabolic process	0044265	637	91	40.83	2.23	1.21e-13	1.33e-10
cellular macromolecule metabolic process	0044260	4297	365	275.40	1.33	2.50e-13	1.38e-10
modification-dependent protein catabolic process	0019941	412	67	26.41	2.54	7.44e-13	2.05e-10
modification-dependent macromolecule catabolic process	0043632	412	67	26.41	2.54	7.44e-13	2.05e-10
proteolysis involved in cellular protein catabolic process	0051603	445	69	28.52	2.42	3.35e-12	7.38e-10
cellular protein catabolic process	0044257	447	69	28.65	2.41	4.15e-12	7.62e-10
macromolecule metabolic process	0043170	4687	384	300.40	1.28	9.34e-12	1.47e-09
cellular metabolic process	0044237	5545	431	355.39	1.21	4.13e-10	5.69e-08
cellular catabolic process	0044248	913	102	58.52	1.74	9.59e-09	1.17e-06
primary metabolic process	0044238	5601	426	358.98	1.19	2.70e-08	2.98e-06
macromolecule catabolic process	0009057	984	106	63.07	1.68	3.35e-08	3.36e-06
metabolic process	0008152	6181	460	396.15	1.16	5.61e-08	5.15e-06
cellular protein metabolic process	0044267	1979	180	126.84	1.42	1.18e-07	9.76e-06
ubiquitin-dependent protein catabolic process	0006511	190	33	12.18	2.71	1.24e-07	9.76e-06
protein catabolic process	0030163	773	82	49.54	1.66	2.78e-06	0.0002
proteolysis	0006508	755	79	48.39	1.63	7.24e-06	0.0005
regulation of macromolecule metabolic process	0060255	2271	192	145.55	1.32	7.32e-06	0.0005
protein metabolic process	0019538	2319	193	148.63	1.30	1.92e-05	0.0012
gene expression	0010467	2672	217	171.25	1.27	2.39e-05	0.0014
regulation of primary metabolic process	0080090	2300	191	147.41	1.30	2.50e-05	0.0014
protein modification by small protein conjugation	0032446	115	20	7.37	2.71	3.72e-05	0.0019
catabolic process	0009056	1300	118	83.32	1.42	3.70e-05	0.0019
protein modification by small protein conjugation or removal	0070647	139	22	8.91	2.47	6.89e-05	0.0033
Golgi vesicle transport	0048193	103	18	6.60	2.73	8.45e-05	0.0039
regulation of metabolic process	0019222	2569	206	164.65	1.25	9.90e-05	0.0041
glucose metabolic process	0006006	116	19	7.43	2.56	0.0001	0.0041
regulation of protein complex disassembly	0043244	46	11	2.95	3.73	0.0001	0.0041
regulation of protein metabolic process	0051246	389	44	24.93	1.76	0.0002	0.0073
skeletal muscle contraction	0003009	15	6	0.96	6.24	0.0002	0.0073
protein ubiquitination	0016567	101	17	6.47	2.63	0.0002	0.0073
Molecular Function
small conjugating protein ligase activity	0019787	123	30	7.93	3.78	1.34e-10	3.94e-08
ligase activity, forming carbon-nitrogen bonds	0016879	172	34	11.09	3.06	3.21e-09	3.15e-07
acid-amino acid ligase activity	0016881	146	31	9.42	3.29	2.63e-09	3.15e-07
ligase activity	0016874	281	43	18.12	2.37	8.81e-08	6.48e-06
ubiquitin-protein ligase activity	0004842	107	23	6.90	3.33	2.37e-07	1.39e-05
protein binding	0005515	6408	472	413.28	1.14	9.99e-07	4.90e-05
binding	0005488	9098	623	586.77	1.06	1.34e-05	0.0006
zinc ion binding	0008270	1447	128	93.32	1.37	7.73e-05	0.0028
nucleic acid binding	0003676	2228	180	143.69	1.25	0.0003	0.0098
Cellular Component
intracellular	0005622	7982	597	495.33	1.21	1.75e-23	3.92e-21
intracellular part	0044424	7785	587	483.10	1.22	3.52e-23	3.94e-21
cytoplasm	0005737	5623	444	348.94	1.27	1.35e-14	7.56e-13
intracellular organelle	0043229	6548	498	406.34	1.23	1.26e-14	7.56e-13
organelle	0043226	6561	498	407.15	1.22	2.07e-14	9.27e-13
intracellular membrane-bounded organelle	0043231	5861	453	363.71	1.25	3.31e-13	1.24e-11
membrane-bounded organelle	0043227	5867	453	364.08	1.24	4.10e-13	1.31e-11
nucleus	0005634	3690	307	228.99	1.34	8.38e-11	2.35e-09
cell	0005623	10027	651	622.23	1.05	9.80e-07	2.20e-05
cell part	0044464	10026	651	622.17	1.05	9.41e-07	2.20e-05
cytoplasmic part	0044444	3786	286	234.94	1.22	1.52e-05	0.0003
protein complex	0043234	1976	163	122.62	1.33	3.43e-05	0.0006
macromolecular complex	0032991	2416	193	149.93	1.29	3.62e-05	0.0006
nuclear part	0044428	1494	127	92.71	1.37	8.72e-05	0.0013
cytosol	0005829	1102	99	68.39	1.45	7.90e-05	0.0013
nucleoplasm part	0044451	456	49	28.30	1.73	0.0001	0.0014
intracellular organelle part	0044446	3289	246	204.10	1.21	0.0002	0.0025
organelle part	0044422	3308	247	205.28	1.20	0.0002	0.0025
proteasome complex	0000502	54	11	3.35	3.28	0.0004	0.0047
cis-Golgi network	0005801	12	5	0.74	6.71	0.0005	0.0056
membrane-enclosed lumen	0031974	1545	125	95.88	1.30	0.0008	0.0081
nuclear lumen	0031981	1203	101	74.65	1.35	0.0008	0.0081
nucleoplasm	0005654	754	68	46.79	1.45	0.0010	0.0097
